# Supplementary material for: ﻿Polynema (Polynema) Haliday (Hymenoptera, Mymaridae) of Xinjiang: descriptions of three new species, with eleven new records from China
Source: Zookeys. 2025 Sep 4;1251:39–60. doi: 10.3897/zookeys.1251.161229 (PMC12426629; doi:10.3897/zookeys.1251.161229)
Supplement: XML Treatment for Polynema (Polynema) breviscapus [file zookeys.1251.161229-treatment2.xml]

<!DOCTYPE tp:taxon-treatment
  PUBLIC "-//TaxonX//DTD Taxonomic Treatment Publishing DTD v0 20100105//EN" "tax-treatment-NSO.dtd">
<tp:taxon-treatment xmlns:tp="http://www.plazi.org/taxpub"><tp:treatment-meta><kwd-group><label>Taxon classification</label><kwd>
              <named-content content-type="kingdom">Animalia</named-content>
            </kwd><kwd>
              <named-content content-type="order">Hymenoptera</named-content>
            </kwd><kwd>
              <named-content content-type="family">Mymaridae</named-content>
            </kwd></kwd-group><mixed-citation publication-type="journal"><person-group><name><surname>Aishan</surname><given-names>Zhulidezi</given-names></name><name><surname>Wang</surname><given-names>Jin-Ling</given-names></name><name><surname>Sharengaowa</surname></name><name><surname>Triapitsyn</surname><given-names>Serguei V.</given-names></name></person-group><article-title>﻿<tp:taxon-name><tp:taxon-name-part taxon-name-part-type="genus" reg="Polynema">Polynema</tp:taxon-name-part></tp:taxon-name> (<italic><tp:taxon-name><tp:taxon-name-part taxon-name-part-type="genus" reg="Polynema">Polynema</tp:taxon-name-part></tp:taxon-name></italic>) Haliday (<tp:taxon-name><tp:taxon-name-part taxon-name-part-type="order">Hymenoptera</tp:taxon-name-part></tp:taxon-name>, <tp:taxon-name><tp:taxon-name-part taxon-name-part-type="family">Mymaridae</tp:taxon-name-part></tp:taxon-name>) of Xinjiang: descriptions of three new species, with eleven new records from China</article-title><source>Zookeys</source><day>04</day><month>09</month><year>2025</year><volume>1251</volume><fpage>39</fpage><lpage>60</lpage><pub-id pub-id-type="doi">10.3897/zookeys.1251.161229</pub-id></mixed-citation></tp:treatment-meta><tp:nomenclature><label>﻿</label><tp:taxon-name><object-id xmlns:xlink="http://www.w3.org/1999/xlink" content-type="arpha" xlink:type="simple">6A1E1B83-FF4A-5314-B8AA-C60E9E64F0E1</object-id>
            <tp:taxon-name-part taxon-name-part-type="genus" reg="Polynema">Polynema</tp:taxon-name-part> (<tp:taxon-name-part taxon-name-part-type="subgenus" reg="Polynema">Polynema</tp:taxon-name-part>) <tp:taxon-name-part taxon-name-part-type="species" reg="breviscapus">breviscapus</tp:taxon-name-part><object-id xmlns:xlink="http://www.w3.org/1999/xlink" content-type="zoobank" xlink:type="simple">https://zoobank.org/F83AE017-1B1B-4E44-93B4-14B7B1917EFC</object-id></tp:taxon-name><tp:taxon-authority>Wang &amp; Aishan</tp:taxon-authority><tp:taxon-status xmlns:xlink="http://www.w3.org/1999/xlink" xlink:type="simple">sp. nov.</tp:taxon-status><xref ref-type="fig" rid="F1">Fig. 1</xref></tp:nomenclature><tp:treatment-sec sec-type="type material" id="SECID0EIZAE"><title>Type material.</title><p><bold><italic>Holotype</italic></bold>: • ♀ (<named-content xmlns:xlink="http://www.w3.org/1999/xlink" content-type="dwc:institutional_code" xlink:title="Entomology Collection at the College of Life Science and Technology, Xinjiang University, Urumqi, Xinjiang, China" xlink:href="http://grbio.org/institution/xinjiang-university" xlink:type="simple">ICXU</named-content>) on slide (Fig. <xref ref-type="fig" rid="F1">1H</xref>): China, Xinjiang, Xinhe, <named-content xmlns:xlink="http://www.w3.org/1999/xlink" content-type="dwc:verbatimCoordinates" xlink:type="simple"><named-content content-type="geo-json" specific-use="{&#34;type&#34;:&#34;Point&#34;,&#34;coordinates&#34;:[82.603333,41.542500]}" id="NCID0E6ZAE" xlink:type="simple">41°32'33"N, 82°36'12"E</named-content></named-content>, 15.VII.2001, Wei Wu, sweeping. <bold><italic>Paratypes</italic></bold> (all in <named-content xmlns:xlink="http://www.w3.org/1999/xlink" content-type="dwc:institutional_code" xlink:title="Entomology Collection at the College of Life Science and Technology, Xinjiang University, Urumqi, Xinjiang, China" xlink:href="http://grbio.org/institution/xinjiang-university" xlink:type="simple">ICXU</named-content>): China, Xinjiang: • 1 ♀, Jinghe, <named-content xmlns:xlink="http://www.w3.org/1999/xlink" content-type="dwc:verbatimCoordinates" xlink:type="simple"><named-content content-type="geo-json" specific-use="{&#34;type&#34;:&#34;Point&#34;,&#34;coordinates&#34;:[82.889444,44.600833]}" id="NCID0EP1AE" xlink:type="simple">44°36'03"N, 82°53'22"E</named-content></named-content>, 15.VII.2001, Hongying Hu et al., sweeping; • 4 ♀♀, Xinhe, <named-content xmlns:xlink="http://www.w3.org/1999/xlink" content-type="dwc:verbatimCoordinates" xlink:type="simple"><named-content content-type="geo-json" specific-use="{&#34;type&#34;:&#34;Point&#34;,&#34;coordinates&#34;:[82.604444,41.543889]}" id="NCID0EX1AE" xlink:type="simple">41°32'38"N, 82°36'16"E</named-content></named-content>, 1.VI.2001, Wei Wu, sweeping.</p></tp:treatment-sec><tp:treatment-sec sec-type="diagnosis" id="SECID0E31AE"><title>Diagnosis.</title><p>Antenna (Fig. <xref ref-type="fig" rid="F1">1B</xref>) with scape smooth, almost as long as pedicel; F2 as long as F6; clava longer than combined length of three preceding flagellomeres and longer than combined length of F1–F3, with eight <abbrev xmlns:xlink="http://www.w3.org/1999/xlink" xlink:title="multiporous plate sensillum" id="ABBRID0EG2AE" xlink:type="simple">mps</abbrev>. Mesosoma smooth; pronotum (Fig. <xref ref-type="fig" rid="F1">1C</xref>) with four setae on each side along anterior margin; scutellum (Fig. <xref ref-type="fig" rid="F1">1C</xref>) with a frenal row of foveae, they are distinctly wider and apparently shallower; propodeum (Fig. <xref ref-type="fig" rid="F1">1C</xref>) with a complete median carina shaped posteriorly as an inverted narrow Y-shape. Ovipositor (Fig. <xref ref-type="fig" rid="F1">1G</xref>) slightly exserted beyond gastral apex.</p><fig id="F1" position="float" orientation="portrait"><object-id xmlns:xlink="http://www.w3.org/1999/xlink" content-type="doi" xlink:type="simple">10.3897/zookeys.1251.161229.figure1</object-id><object-id xmlns:xlink="http://www.w3.org/1999/xlink" content-type="arpha" xlink:type="simple">AC2405F8-3212-50B3-92FA-2CDA45B9CAE6</object-id><label>Figure 1.</label><caption><p><tp:taxon-name><tp:taxon-name-part taxon-name-part-type="genus" reg="Polynema">P.</tp:taxon-name-part> (<tp:taxon-name-part taxon-name-part-type="subgenus" reg="Polynema">Polynema</tp:taxon-name-part>) <tp:taxon-name-part taxon-name-part-type="species" reg="breviscapus">breviscapus</tp:taxon-name-part></tp:taxon-name> sp. nov. ♀ (holotype). A. Head in frontal view; B. Antenna; C. Mesosoma; D. Forewing; E. Submarginal vein; F. Hind wing; G. Metasoma; H. Glass slide.</p></caption><graphic xmlns:xlink="http://www.w3.org/1999/xlink" xlink:href="zookeys-1251-039_article-161229__-g001.jpg" position="float" orientation="portrait" xlink:type="simple" id="oo_1408481.jpg"><uri content-type="original_file" xlink:type="simple">https://binary.pensoft.net/fig/1408481</uri></graphic></fig></tp:treatment-sec><tp:treatment-sec sec-type="description" id="SECID0EV3AE"><title>Description.</title><p><bold>Female</bold> (holotype and paratypes). Body length 426–438 μm (<italic>n</italic> = 6). Head (Fig. <xref ref-type="fig" rid="F1">1A</xref>) in frontal view 0.6× (0.6–0.8×) as high as wide. Antenna (Fig. <xref ref-type="fig" rid="F1">1B</xref>) with scape smooth, 1.8× (1.8–1.9×) as long as wide (including short radicle), almost as long as pedicel; pedicel 2.1× (1.5–2.1×) as long as wide, 2.3× (1.9–2.4×) as long as F1; F1 the shortest funicular; F2 as long as F6 and both the longest funiculars; F4 and F5 subequal in length; F6 with one <abbrev xmlns:xlink="http://www.w3.org/1999/xlink" xlink:title="multiporous plate sensillum" id="ABBRID0EH4AE" xlink:type="simple">mps</abbrev>; clava 3.3× (2.9–3.7×) as long as wide, longer than combined length of three preceding flagellomeres and longer than combined length of F1–F3, with eight <abbrev xmlns:xlink="http://www.w3.org/1999/xlink" xlink:title="multiporous plate sensillum" id="ABBRID0EL4AE" xlink:type="simple">mps</abbrev>.</p><p>Mesosoma smooth, 1.2× (1.1–1.3×) as long as wide; pronotum (Fig. <xref ref-type="fig" rid="F1">1C</xref>) divided mediolongitudinally, with four setae on each side along the anterior margin; mesoscutum (Fig. <xref ref-type="fig" rid="F1">1C</xref>) 0.5× (0.5–0.6×) as long as wide, longer than scutellum; scutellum (Fig. <xref ref-type="fig" rid="F1">1C</xref>) 0.6× (0.5–0.6×) as long as wide, with a frenal row of foveae, they are distinctly wider and apparently shallower; propodeum (Fig. <xref ref-type="fig" rid="F1">1C</xref>) with a complete median carina shaped posteriorly as an inverted narrow Y-shape. Forewing (Fig. <xref ref-type="fig" rid="F1">1D</xref>) 4.1× (4.1–4.4×) as long as wide; disc hyaline, densely setose beyond venation, with discal setae originating behind stigmal vein (Fig. <xref ref-type="fig" rid="F1">1E</xref>), many of them 5.3–7.2 μm long; longest marginal seta 1.0× (0.6–1.0×) greatest width of forewing; Hind wing (Fig. <xref ref-type="fig" rid="F1">1F</xref>) 28.9× (27.2–31.4×) as long as wide; disc hyaline, with two rows of setae; longest marginal seta 5.8× (5.6–6.4×) greatest width of hind wing.</p><p>Metacoxa (Fig. <xref ref-type="fig" rid="F1">1C</xref>) smooth, in lateral view a little longer than petiole. Petiole (Fig. <xref ref-type="fig" rid="F1">1C</xref>) 1.3× (1.3–1.5×) as long as wide, in dorsal view with inconspicuous vertical striations and expanded basally. Ovipositor (Fig. <xref ref-type="fig" rid="F1">1G</xref>) 1.0× (1.0–1.1×) as long as gaster, slightly exserted by ~0.1× its own total length beyond gastral apex; ovipositor 1.7× (1.5–1.8×) length of mesotibia and 1.5× (1.3–1.5×) length of metatibia.</p><p>Measurements of the holotype (μm). Head height: width: 60: 101; mesosoma (in dorsal view) length: width: 115: 95; mesoscutum length: width: 41: 77; scutellum length: width: 30: 53; median carina length: 29; petiole length: width: 28: 22; gaster length: width: 130: 90; ovipositor length: 136; exserted part of ovipositor: 13; antennal segments length: width: scape: 26: 15; pedicel: 25: 12; F1: 11: 5; F2: 18: 6; F3: 11: 6; F4: 13: 7; F5: 12: 7; F6: 18: 8; clava: 56: 17; forewing length: width: 274: 66; longest marginal seta length: 65; discal setae length: 5–7; hind wing length: width: 231: 8; longest marginal seta length: 46; mesotibia length: 79; metatibia length: 89.</p><p><bold>Male.</bold> Unknown.</p></tp:treatment-sec><tp:treatment-sec sec-type="host" id="SECID0EA6AE"><title>Hosts.</title><p>Unknown.</p></tp:treatment-sec><tp:treatment-sec sec-type="etymology" id="SECID0EF6AE"><title>Etymology.</title><p>The new species is a noun in apposition meaning “a short scape” in Latin.</p></tp:treatment-sec><tp:treatment-sec sec-type="distribution" id="SECID0EK6AE"><title>Distribution.</title><p>China (Xinjiang).</p></tp:treatment-sec><tp:treatment-sec sec-type="comments" id="SECID0EP6AE"><title>Comments.</title><p>In this new species, the scape is approximately as long as the pedicel, thus distinguishing it from most species within the subgenus in which the scape is usually longer than pedicel. The unique combination of the posterior margin of the scutellum with a frenal row of foveae that are distinctly wider and apparently shallower and the median carina being complete, forming an inverted Y-shape, separates it from all the other described species in the subgenus.</p></tp:treatment-sec></tp:taxon-treatment>
