# Supplementary material for: ﻿Polynema (Polynema) Haliday (Hymenoptera, Mymaridae) of Xinjiang: descriptions of three new species, with eleven new records from China
Source: Zookeys. 2025 Sep 4;1251:39–60. doi: 10.3897/zookeys.1251.161229 (PMC12426629; doi:10.3897/zookeys.1251.161229)
Supplement: XML Treatment for Polynema (Polynema) gongliuense [file zookeys.1251.161229-treatment3.xml]

<!DOCTYPE tp:taxon-treatment
  PUBLIC "-//TaxonX//DTD Taxonomic Treatment Publishing DTD v0 20100105//EN" "tax-treatment-NSO.dtd">
<tp:taxon-treatment xmlns:tp="http://www.plazi.org/taxpub"><tp:treatment-meta><kwd-group><label>Taxon classification</label><kwd>
              <named-content content-type="kingdom">Animalia</named-content>
            </kwd><kwd>
              <named-content content-type="order">Hymenoptera</named-content>
            </kwd><kwd>
              <named-content content-type="family">Mymaridae</named-content>
            </kwd></kwd-group><mixed-citation publication-type="journal"><person-group><name><surname>Aishan</surname><given-names>Zhulidezi</given-names></name><name><surname>Wang</surname><given-names>Jin-Ling</given-names></name><name><surname>Sharengaowa</surname></name><name><surname>Triapitsyn</surname><given-names>Serguei V.</given-names></name></person-group><article-title>﻿<tp:taxon-name><tp:taxon-name-part taxon-name-part-type="genus" reg="Polynema">Polynema</tp:taxon-name-part></tp:taxon-name> (<italic><tp:taxon-name><tp:taxon-name-part taxon-name-part-type="genus" reg="Polynema">Polynema</tp:taxon-name-part></tp:taxon-name></italic>) Haliday (<tp:taxon-name><tp:taxon-name-part taxon-name-part-type="order">Hymenoptera</tp:taxon-name-part></tp:taxon-name>, <tp:taxon-name><tp:taxon-name-part taxon-name-part-type="family">Mymaridae</tp:taxon-name-part></tp:taxon-name>) of Xinjiang: descriptions of three new species, with eleven new records from China</article-title><source>Zookeys</source><day>04</day><month>09</month><year>2025</year><volume>1251</volume><fpage>39</fpage><lpage>60</lpage><pub-id pub-id-type="doi">10.3897/zookeys.1251.161229</pub-id></mixed-citation></tp:treatment-meta><tp:nomenclature><label>﻿</label><tp:taxon-name><object-id xmlns:xlink="http://www.w3.org/1999/xlink" content-type="arpha" xlink:type="simple">A6AD015D-C505-5332-9246-02ADA1EC8C7A</object-id>
            <tp:taxon-name-part taxon-name-part-type="genus" reg="Polynema">Polynema</tp:taxon-name-part> (<tp:taxon-name-part taxon-name-part-type="subgenus" reg="Polynema">Polynema</tp:taxon-name-part>) <tp:taxon-name-part taxon-name-part-type="species" reg="gongliuense">gongliuense</tp:taxon-name-part><object-id xmlns:xlink="http://www.w3.org/1999/xlink" content-type="zoobank" xlink:type="simple">https://zoobank.org/4519E083-7390-4E48-84EE-0B5452E129D0</object-id></tp:taxon-name><tp:taxon-authority>Sharengaowa &amp; Aishan</tp:taxon-authority><tp:taxon-status xmlns:xlink="http://www.w3.org/1999/xlink" xlink:type="simple">sp. nov.</tp:taxon-status><xref ref-type="fig" rid="F2">Fig. 2</xref></tp:nomenclature><tp:treatment-sec sec-type="type material" id="SECID0EFBAG"><title>Type material.</title><p><bold><italic>Holotype</italic></bold>: • ♀ (<named-content xmlns:xlink="http://www.w3.org/1999/xlink" content-type="dwc:institutional_code" xlink:title="Entomology Collection at the College of Life Science and Technology, Xinjiang University, Urumqi, Xinjiang, China" xlink:href="http://grbio.org/institution/xinjiang-university" xlink:type="simple">ICXU</named-content>) on slide (Fig. <xref ref-type="fig" rid="F2">2L</xref>): China, Xinjiang, Gongliu, <named-content xmlns:xlink="http://www.w3.org/1999/xlink" content-type="dwc:verbatimCoordinates" xlink:type="simple"><named-content content-type="geo-json" specific-use="{&#34;type&#34;:&#34;Point&#34;,&#34;coordinates&#34;:[82.720833,43.226111]}" id="NCID0E3BAG" xlink:type="simple">43°13'34"N, 82°43'15"E</named-content></named-content>, 5.V.2018, Qin Li et al., sweeping. <bold><italic>Paratypes</italic></bold> (all in <named-content xmlns:xlink="http://www.w3.org/1999/xlink" content-type="dwc:institutional_code" xlink:title="Entomology Collection at the College of Life Science and Technology, Xinjiang University, Urumqi, Xinjiang, China" xlink:href="http://grbio.org/institution/xinjiang-university" xlink:type="simple">ICXU</named-content>): China, Xinjiang: •1 ♀, Gongliu, <named-content xmlns:xlink="http://www.w3.org/1999/xlink" content-type="dwc:verbatimCoordinates" xlink:type="simple"><named-content content-type="geo-json" specific-use="{&#34;type&#34;:&#34;Point&#34;,&#34;coordinates&#34;:[82.720833,43.226111]}" id="NCID0EMCAG" xlink:type="simple">43°13'34"N, 82°43'15"E</named-content></named-content>, 5.V.2018, Zhulidezi Aishan et al., sweeping; • 1 ♀, Yuli, <named-content xmlns:xlink="http://www.w3.org/1999/xlink" content-type="dwc:verbatimCoordinates" xlink:type="simple"><named-content content-type="geo-json" specific-use="{&#34;type&#34;:&#34;Point&#34;,&#34;coordinates&#34;:[86.240000,41.420000]}" id="NCID0EUCAG" xlink:type="simple">41°25'12"N, 86°14'24"E</named-content></named-content>, 26.VII.2021, Zhulidezi Aishan et al., sweeping.</p></tp:treatment-sec><tp:treatment-sec sec-type="diagnosis" id="SECID0EZCAG"><title>Diagnosis.</title><p>Antenna (Fig. <xref ref-type="fig" rid="F2">2C</xref>) scape with cross-ridges (Fig. <xref ref-type="fig" rid="F2">2C, D</xref>); F4 and F5 subequal in length and shorter than F6; F6 with one <abbrev xmlns:xlink="http://www.w3.org/1999/xlink" xlink:title="multiporous plate sensillum" id="ABBRID0EHDAG" xlink:type="simple">mps</abbrev>; clava shorter than combined length of three preceding flagellomeres and shorter than combined length of F1–F3, with six <abbrev xmlns:xlink="http://www.w3.org/1999/xlink" xlink:title="multiporous plate sensillum" id="ABBRID0ELDAG" xlink:type="simple">mps</abbrev>. Mesoscutum with conspicuous reticulate sculpture; pronotum (Fig. <xref ref-type="fig" rid="F2">2E</xref>) with three setae on each side along the anterior margin; propodeum (Fig. <xref ref-type="fig" rid="F2">2G</xref>) without median carina; forewing with hypochaeta extending to posterior margin of forewing (Fig. <xref ref-type="fig" rid="F2">2H, I</xref>). Ovipositor (Fig. <xref ref-type="fig" rid="F2">2K</xref>) exserted beyond gastral apex by 0.3× (0.2–0.3×) its own total length.</p><fig id="F2" position="float" orientation="portrait"><object-id xmlns:xlink="http://www.w3.org/1999/xlink" content-type="doi" xlink:type="simple">10.3897/zookeys.1251.161229.figure2</object-id><object-id xmlns:xlink="http://www.w3.org/1999/xlink" content-type="arpha" xlink:type="simple">03ECF399-DCD3-5278-97DA-7E6E5AE7937E</object-id><label>Figure 2.</label><caption><p><tp:taxon-name><tp:taxon-name-part taxon-name-part-type="genus" reg="Polynema">P.</tp:taxon-name-part> (<tp:taxon-name-part taxon-name-part-type="subgenus" reg="Polynema">Polynema</tp:taxon-name-part>) <tp:taxon-name-part taxon-name-part-type="species" reg="gongliuense">gongliuense</tp:taxon-name-part></tp:taxon-name> sp. nov. ♀ (holotype). A. Body; B. Head in frontal view; C. Antenna; D. Scape and pedicel; E. Pronotum; F. Mesosoma; G. Propodeum; H. Forewing; I. Submarginal vein; J. Hind wing; K. Metasoma; L. Glass slide.</p></caption><graphic xmlns:xlink="http://www.w3.org/1999/xlink" xlink:href="zookeys-1251-039_article-161229__-g002.jpg" position="float" orientation="portrait" xlink:type="simple" id="oo_1408482.jpg"><uri content-type="original_file" xlink:type="simple">https://binary.pensoft.net/fig/1408482</uri></graphic></fig></tp:treatment-sec><tp:treatment-sec sec-type="description" id="SECID0E1EAG"><title>Description.</title><p><bold>Female</bold> (holotype and paratypes). Body length 1560–1700 μm (<italic>n</italic> = 3). Body (Fig. <xref ref-type="fig" rid="F2">2A</xref>) black; scape and pedicel yellowish-brown, clava dark brown, legs pale brown.</p><p>Head (Fig. <xref ref-type="fig" rid="F2">2B</xref>) in frontal view 0.8× (0.8–1.2×) as high as wide. Antenna (Fig. <xref ref-type="fig" rid="F2">2C</xref>) scape with cross-ridges, 2.7× (2.0–2.7×) as long as wide (including short radicle), scape longer than pedicel, 1.7×(1.5–1.7) as long as pedicel; pedicel smooth, 1.9× (1.5–1.9×) as long as wide, 1.3× (1.3–1.6×) as long as F1; F1 the shortest and F2 the longest funiculars; F4 and F5 subequal in length and shorter than F6; F6 with one <abbrev xmlns:xlink="http://www.w3.org/1999/xlink" xlink:title="multiporous plate sensillum" id="ABBRID0ESFAG" xlink:type="simple">mps</abbrev>; clava 3.6× (3.4–3.6×) as long as wide, shorter than combined length of three preceding flagellomeres and shorter than combined length of F1–F3, with six <abbrev xmlns:xlink="http://www.w3.org/1999/xlink" xlink:title="multiporous plate sensillum" id="ABBRID0EWFAG" xlink:type="simple">mps</abbrev>.</p><p>Mesosoma 1.5× (1.5–1.7×) as long as wide; mesoscutum with conspicuous reticulate sculpture; scutellum and propodeum smooth; pronotum (Fig. <xref ref-type="fig" rid="F2">2E</xref>) divided mediolongitudinally, with three setae on each side along the anterior margin; mesoscutum (Fig. <xref ref-type="fig" rid="F2">2F</xref>) 0.7× as long as wide, longer than scutellum; scutellum (Fig. <xref ref-type="fig" rid="F2">2F</xref>) 0.6× (0.6–0.8×) as long as wide; frenum short, separated from scutellum by a row of small foveae; propodeum (Fig. <xref ref-type="fig" rid="F2">2G</xref>) without median carina. Forewing (Fig. <xref ref-type="fig" rid="F2">2H</xref>) 4.1× (4.1–4.3×) as long as wide; disc hyaline, densely setose beyond venation, with discal setae originating behind stigmal vein (Fig. <xref ref-type="fig" rid="F2">2I</xref>), many of them 6.1–7.3 μm long; forewing marginal hairs are significantly shorter;longest marginal seta 0.6× greatest width of forewing; hypochaeta extending to posterior margin of forewing (Fig. <xref ref-type="fig" rid="F2">2H, I</xref>). Hind wing (Fig. <xref ref-type="fig" rid="F2">2J</xref>) 50.6× (48.8–50.6×) as long as wide; disc hyaline, with two rows of setae; longest marginal seta 6.5× (6.1–6.5×) greatest width of hind wing.</p><p>Metacoxa (Fig. <xref ref-type="fig" rid="F2">2K</xref>) smooth, in lateral view ~0.9× as long as petiole; petiole (Fig. <xref ref-type="fig" rid="F2">2K</xref>) ~2.0× (2.0–2.5×) as long as wide, in dorsal view without vertical striations and expanded basally. Ovipositor (Fig. <xref ref-type="fig" rid="F2">2K</xref>) 1.3× (1.2–1.4×) as long as gaster, exserted beyond gastral apex by 0.3× (0.2–0.3×) its own total length; ovipositor 2.8× (2.5–2.8×) length of mesotibia and 2.4× length of metatibia.</p><p>Measurements of the holotype (μm). Head height: width: 93: 114; mesosoma (in dorsal view) length: width: 216: 148; mesoscutum length: width: 87: 125; scutellum length: width: 53: 88; median carina length: 20; petiole length: width: 69: 35; gaster length: width: 369: 181; ovipositor length: 480; exserted part of ovipositor: 123; antennal segments length: width: scape: 64: 24; pedicel: 38: 20; F1: 29: 8; F2: 60: 8; F3: 51: 7; F4: 34: 9; F5: 36: 11; F6: 41: 14; clava: 86: 24; forewing length: width: 656: 161; longest marginal seta length: 101; discal setae length: 6–7; hind wing length: width: 506: 10; longest marginal seta length: 65; mesotibia length: 173; metatibia length: 203.</p><p><bold>Male.</bold> Unknown.</p></tp:treatment-sec><tp:treatment-sec sec-type="host" id="SECID0EPHAG"><title>Hosts.</title><p>Unknown.</p></tp:treatment-sec><tp:treatment-sec sec-type="etymology" id="SECID0EUHAG"><title>Etymology.</title><p>This species is named after its type locality.</p></tp:treatment-sec><tp:treatment-sec sec-type="distribution" id="SECID0EZHAG"><title>Distribution.</title><p>China (Xinjiang).</p></tp:treatment-sec><tp:treatment-sec sec-type="comments" id="SECID0E5HAG"><title>Comments.</title><p>This species is relatively large in size (body length 1560–1700 μm). Its type specimens were collected in Gongliu County in Xinjiang at an altitude of 1220 m and in Yuli County at 890 m. The species has cross-ridges on the scape, a feature that is relatively rare within the subgenus. The marginal hairs on the forewings are significantly shorter than those of other, similar species.</p><p><tp:taxon-name><tp:taxon-name-part taxon-name-part-type="genus" reg="Polynema">Polynema</tp:taxon-name-part> (<tp:taxon-name-part taxon-name-part-type="subgenus" reg="Polynema">Polynema</tp:taxon-name-part>) <tp:taxon-name-part taxon-name-part-type="species" reg="gongliuense">gongliuense</tp:taxon-name-part></tp:taxon-name> is very similar to the European <tp:taxon-name><tp:taxon-name-part taxon-name-part-type="genus" reg="Polynema">P.</tp:taxon-name-part> (<tp:taxon-name-part taxon-name-part-type="subgenus" reg="Polynema">Polynema</tp:taxon-name-part>) <tp:taxon-name-part taxon-name-part-type="species" reg="valkenburgense">valkenburgense</tp:taxon-name-part></tp:taxon-name> Soyka in the following: the scape has distinct cross-ridges; F6 with one <abbrev xmlns:xlink="http://www.w3.org/1999/xlink" xlink:title="multiporous plate sensillum" id="ABBRID0EBJAG" xlink:type="simple">mps</abbrev>; the longest marginal setae on the forewing are shorter than the maximum wing width; and the ovipositor is distinctly exserted. The difference between them is as follows: the forewing 4.1× as long as wide in the former but 3.5× in the latter species; the longest marginal seta 0.6× greatest width of forewing in the former but 0.2× in the latter species; F3 shorter than scape in the former but subequal in length in the latter species. Propodeum without median carina in the former but with a short median carina in the latter species (<xref ref-type="bibr" rid="B13">Soyka 1950</xref>).</p></tp:treatment-sec><ref-list><ref id="B13"><mixed-citation xmlns:xlink="http://www.w3.org/1999/xlink" xlink:type="simple"><person-group><name name-style="western"><surname>Soyka</surname><given-names>W</given-names></name></person-group> (<year>1950</year>) New and known alaptids and mymarids from Egypt (<tp:taxon-name><tp:taxon-name-part taxon-name-part-type="order">Hymenoptera</tp:taxon-name-part></tp:taxon-name> – <tp:taxon-name><tp:taxon-name-part taxon-name-part-type="superfamily">Chalcidoidea</tp:taxon-name-part></tp:taxon-name>). Bulletin de la Société Fouad 1er d’ Entomologie 34: 121–131.</mixed-citation></ref></ref-list></tp:taxon-treatment>
