# Supplementary material for: ﻿Polynema (Polynema) Haliday (Hymenoptera, Mymaridae) of Xinjiang: descriptions of three new species, with eleven new records from China
Source: Zookeys. 2025 Sep 4;1251:39–60. doi: 10.3897/zookeys.1251.161229 (PMC12426629; doi:10.3897/zookeys.1251.161229)
Supplement: XML Treatment for Polynema (Polynema) haloxyloniae [file zookeys.1251.161229-treatment4.xml]

<!DOCTYPE tp:taxon-treatment
  PUBLIC "-//TaxonX//DTD Taxonomic Treatment Publishing DTD v0 20100105//EN" "tax-treatment-NSO.dtd">
<tp:taxon-treatment xmlns:tp="http://www.plazi.org/taxpub"><tp:treatment-meta><kwd-group><label>Taxon classification</label><kwd>
              <named-content content-type="kingdom">Animalia</named-content>
            </kwd><kwd>
              <named-content content-type="order">Hymenoptera</named-content>
            </kwd><kwd>
              <named-content content-type="family">Mymaridae</named-content>
            </kwd></kwd-group><mixed-citation publication-type="journal"><person-group><name><surname>Aishan</surname><given-names>Zhulidezi</given-names></name><name><surname>Wang</surname><given-names>Jin-Ling</given-names></name><name><surname>Sharengaowa</surname></name><name><surname>Triapitsyn</surname><given-names>Serguei V.</given-names></name></person-group><article-title>﻿<tp:taxon-name><tp:taxon-name-part taxon-name-part-type="genus" reg="Polynema">Polynema</tp:taxon-name-part></tp:taxon-name> (<italic><tp:taxon-name><tp:taxon-name-part taxon-name-part-type="genus" reg="Polynema">Polynema</tp:taxon-name-part></tp:taxon-name></italic>) Haliday (<tp:taxon-name><tp:taxon-name-part taxon-name-part-type="order">Hymenoptera</tp:taxon-name-part></tp:taxon-name>, <tp:taxon-name><tp:taxon-name-part taxon-name-part-type="family">Mymaridae</tp:taxon-name-part></tp:taxon-name>) of Xinjiang: descriptions of three new species, with eleven new records from China</article-title><source>Zookeys</source><day>04</day><month>09</month><year>2025</year><volume>1251</volume><fpage>39</fpage><lpage>60</lpage><pub-id pub-id-type="doi">10.3897/zookeys.1251.161229</pub-id></mixed-citation></tp:treatment-meta><tp:nomenclature><label>﻿</label><tp:taxon-name><object-id xmlns:xlink="http://www.w3.org/1999/xlink" content-type="arpha" xlink:type="simple">92D2CC01-AD07-5F12-A545-B33121FE8AD7</object-id>
            <tp:taxon-name-part taxon-name-part-type="genus" reg="Polynema">Polynema</tp:taxon-name-part> (<tp:taxon-name-part taxon-name-part-type="subgenus" reg="Polynema">Polynema</tp:taxon-name-part>) <tp:taxon-name-part taxon-name-part-type="species" reg="haloxyloniae">haloxyloniae</tp:taxon-name-part><object-id xmlns:xlink="http://www.w3.org/1999/xlink" content-type="zoobank" xlink:type="simple">https://zoobank.org/BF06D01D-921D-4109-9B4C-48D3702D76BA</object-id></tp:taxon-name><tp:taxon-authority>Sharengaowa &amp; Aishan</tp:taxon-authority><tp:taxon-status xmlns:xlink="http://www.w3.org/1999/xlink" xlink:type="simple">sp. nov.</tp:taxon-status><xref ref-type="fig" rid="F3">Fig. 3</xref></tp:nomenclature><tp:treatment-sec sec-type="type material" id="SECID0EZKAG"><title>Type material.</title><p><bold><italic>Holotype</italic></bold>: • ♀ (<named-content xmlns:xlink="http://www.w3.org/1999/xlink" content-type="dwc:institutional_code" xlink:title="Entomology Collection at the College of Life Science and Technology, Xinjiang University, Urumqi, Xinjiang, China" xlink:href="http://grbio.org/institution/xinjiang-university" xlink:type="simple">ICXU</named-content>) on slide (Fig. <xref ref-type="fig" rid="F3">3K</xref>): China, Xinjiang, Fukang, <named-content xmlns:xlink="http://www.w3.org/1999/xlink" content-type="dwc:verbatimCoordinates" xlink:type="simple"><named-content content-type="geo-json" specific-use="{&#34;type&#34;:&#34;Point&#34;,&#34;coordinates&#34;:[87.536389,44.219444]}" id="NCID0EQLAG" xlink:type="simple">44°13'10"N, 87°32'11"E</named-content></named-content>, 5.V.2018, Hongying Hu et al., sweeping in <italic><tp:taxon-name><tp:taxon-name-part taxon-name-part-type="genus" reg="Haloxylon">Haloxylon</tp:taxon-name-part></tp:taxon-name></italic> forest. <bold><italic>Paratypes</italic></bold> (all in <named-content xmlns:xlink="http://www.w3.org/1999/xlink" content-type="dwc:institutional_code" xlink:title="Entomology Collection at the College of Life Science and Technology, Xinjiang University, Urumqi, Xinjiang, China" xlink:href="http://grbio.org/institution/xinjiang-university" xlink:type="simple">ICXU</named-content>): China, Xinjiang: • 1 ♀, Altay City, <named-content xmlns:xlink="http://www.w3.org/1999/xlink" content-type="dwc:verbatimCoordinates" xlink:type="simple"><named-content content-type="geo-json" specific-use="{&#34;type&#34;:&#34;Point&#34;,&#34;coordinates&#34;:[86.443056,48.054167]}" id="NCID0EHMAG" xlink:type="simple">48°03'15"N, 86°26'35"E</named-content></named-content>, 3.VIII.2007, Hongying Hu et al., sweeping in <italic><tp:taxon-name><tp:taxon-name-part taxon-name-part-type="genus" reg="Haloxylon">Haloxylon</tp:taxon-name-part></tp:taxon-name></italic> forest; • 1 ♀, Altay Prefecture, Bürjin, <named-content xmlns:xlink="http://www.w3.org/1999/xlink" content-type="dwc:verbatimCoordinates" xlink:type="simple"><named-content content-type="geo-json" specific-use="{&#34;type&#34;:&#34;Point&#34;,&#34;coordinates&#34;:[87.113889,38.104167]}" id="NCID0EWMAG" xlink:type="simple">38°06'15"N, 87°06'50"E</named-content></named-content>, 7.VIII.2007, Hongying Hu et al., sweeping in <italic><tp:taxon-name><tp:taxon-name-part taxon-name-part-type="genus" reg="Haloxylon">Haloxylon</tp:taxon-name-part></tp:taxon-name></italic> forest; • 1 ♀, Fukang: <named-content xmlns:xlink="http://www.w3.org/1999/xlink" content-type="dwc:verbatimCoordinates" xlink:type="simple"><named-content content-type="geo-json" specific-use="{&#34;type&#34;:&#34;Point&#34;,&#34;coordinates&#34;:[87.536389,44.222778]}" id="NCID0EFNAG" xlink:type="simple">44°13'22"N, 87°32'11"E</named-content></named-content>, 5.V.2017, Hongying Hu et al., sweeping in <italic><tp:taxon-name><tp:taxon-name-part taxon-name-part-type="genus" reg="Haloxylon">Haloxylon</tp:taxon-name-part></tp:taxon-name></italic> forest; • 1 ♀, <named-content xmlns:xlink="http://www.w3.org/1999/xlink" content-type="dwc:verbatimCoordinates" xlink:type="simple"><named-content content-type="geo-json" specific-use="{&#34;type&#34;:&#34;Point&#34;,&#34;coordinates&#34;:[87.555000,44.221111]}" id="NCID0EUNAG" xlink:type="simple">44°13'16"N, 87°33'18"E</named-content></named-content>, 4.VI.2017, Hongying Hu et al., sweeping in <italic><tp:taxon-name><tp:taxon-name-part taxon-name-part-type="genus" reg="Haloxylon">Haloxylon</tp:taxon-name-part></tp:taxon-name></italic> forest.</p></tp:treatment-sec><tp:treatment-sec sec-type="diagnosis" id="SECID0EAOAG"><title>Diagnosis.</title><p>Body dark brown (Fig. <xref ref-type="fig" rid="F3">3A</xref>); antenna (Fig. <xref ref-type="fig" rid="F3">3C</xref>) with scape smooth; F1 and F4 subequal in length and the shortest funiculars; clava shorter than combined length of F1–F3 but longer than combined length of 3 preceding flagellomeres, with seven <abbrev xmlns:xlink="http://www.w3.org/1999/xlink" xlink:title="multiporous plate sensillum" id="ABBRID0EOOAG" xlink:type="simple">mps</abbrev>. Mesosoma smooth; pronotum (Fig. <xref ref-type="fig" rid="F3">3D</xref>) with six setae on each side along the anterior margin; propodeum (Fig. <xref ref-type="fig" rid="F3">3F</xref>) with a short median carina. Forewing (Fig. <xref ref-type="fig" rid="F2">2G</xref>) 4.4× (4.0–4.4×) as long as wide. Ovipositor (Fig. <xref ref-type="fig" rid="F3">3J</xref>) slightly exserted beyond gastral apex.</p><fig id="F3" position="float" orientation="portrait"><object-id xmlns:xlink="http://www.w3.org/1999/xlink" content-type="doi" xlink:type="simple">10.3897/zookeys.1251.161229.figure3</object-id><object-id xmlns:xlink="http://www.w3.org/1999/xlink" content-type="arpha" xlink:type="simple">04D1932A-A7FF-59FD-98A0-DDB5611011A3</object-id><label>Figure 3.</label><caption><p><tp:taxon-name><tp:taxon-name-part taxon-name-part-type="genus" reg="Polynema">P.</tp:taxon-name-part> (<tp:taxon-name-part taxon-name-part-type="subgenus" reg="Polynema">Polynema</tp:taxon-name-part>) <tp:taxon-name-part taxon-name-part-type="species" reg="haloxyloniae">haloxyloniae</tp:taxon-name-part></tp:taxon-name> sp. nov. ♀ (holotype). A. Body; B. Head in frontal view; C. Antenna; D. Pronotum; E. Mesosoma; F. Propodeum; G. Forewing; H. Submarginal vein; I. Hind wing; J. Metasoma; K. Glass slide.</p></caption><graphic xmlns:xlink="http://www.w3.org/1999/xlink" xlink:href="zookeys-1251-039_article-161229__-g003.jpg" position="float" orientation="portrait" xlink:type="simple" id="oo_1408483.jpg"><uri content-type="original_file" xlink:type="simple">https://binary.pensoft.net/fig/1408483</uri></graphic></fig></tp:treatment-sec><tp:treatment-sec sec-type="description" id="SECID0E4PAG"><title>Description.</title><p><bold>Female</bold> (holotype and paratypes). Body length 860–930 μm (<italic>n</italic> = 5). Body dark brown (Fig. <xref ref-type="fig" rid="F3">3A</xref>), antenna brown except pedicel yellowish-brown, petiole pale brown, legs yellowish-brown.</p><p>Head (Fig. <xref ref-type="fig" rid="F3">3B</xref>) in frontal view 0.6× (0.6–0.8×) as high as wide. Antenna (Fig. <xref ref-type="fig" rid="F3">3C</xref>) with scape smooth, 2.6× (2.1–2.7×) as long as wide (including a short radicle); pedicel 1.6× (1.5–1.6×) as long as wide, with the same length as F2; F1 and F4 as long as and the shortest funiculars; F6 with one <abbrev xmlns:xlink="http://www.w3.org/1999/xlink" xlink:title="multiporous plate sensillum" id="ABBRID0EVQAG" xlink:type="simple">mps</abbrev>; clava 2.9× (2.6–2.9×) as long as wide, shorter than combined length of F1–F3 but longer than combined length of three preceding flagellomeres, with seven <abbrev xmlns:xlink="http://www.w3.org/1999/xlink" xlink:title="multiporous plate sensillum" id="ABBRID0EZQAG" xlink:type="simple">mps</abbrev>.</p><p>Mesosoma smooth, 1.4× (1.4–1.6×) as long as wide; pronotum (Fig. <xref ref-type="fig" rid="F3">3D</xref>) divided mediolongitudinally, with six setae on each side along the anterior margin; mesoscutum (Fig. <xref ref-type="fig" rid="F3">3E</xref>) wider than long; scutellum (Fig. <xref ref-type="fig" rid="F3">3E</xref>) 0.7× (0.7–0.8×) as long as wide, shorter than mesoscutum; frenum short, separated from scutellum by a row of small, inconspicuous foveae; propodeum (Fig. <xref ref-type="fig" rid="F3">3F</xref>) with a short median carina. Forewing (Fig. <xref ref-type="fig" rid="F3">3G</xref>) 4.4× (4.0–4.4×) as long as wide; disc hyaline, densely setose beyond venation, with discal setae originating behind apex of submarginal vein (Fig. <xref ref-type="fig" rid="F3">3H</xref>), many of them 9–17 μm long; longest marginal seta 0.9× (0.8–0.9×) greatest width of forewing; hypochchaeta not reaching posterior margin of forewing (Fig. <xref ref-type="fig" rid="F3">3H</xref>). Hind wing (Fig. <xref ref-type="fig" rid="F3">3I</xref>) 39× (39–42×) as long as wide; disc hyaline, with two rows of setae; longest marginal seta 6.4× (6.4–7.1×) greatest width of hind wing.</p><p>Metacoxa (Fig. <xref ref-type="fig" rid="F3">3J</xref>) smooth, in lateral view a little shorter than petiole. Petiole (Fig. <xref ref-type="fig" rid="F3">3J</xref>) ~1.8× (1.8–2.1×) as long as wide, in dorsal view with inconspicuous transverse striations, and expanded basally. Ovipositor (Fig. <xref ref-type="fig" rid="F3">3J</xref>) 1.0× (1.0–1.1×) as long as gaster, slightly exserted beyond gastral apex, 1.6× (1.6–2.0×) length of mesotibia and 1.7× (1.3–1.8×) length of metatibia.</p><p>Measurements of the holotype (μm). Head height: width: 89: 138; mesosoma (in dorsal view) length: width: 177: 131; mesoscutum length: width: 69: 113; scutellum length: width: 55: 77; median carina length: 6.5; petiole length: width: 48: 27; gaster length: width: 224: 142; ovipositor length: 232; exserted part of ovipositor: 30; antennal segments length: width: scape: 49: 19; pedicel: 32: 20; F1: 19: 7; F2: 32: 7; F3: 25: 7; F4: 19: 9; F5: 17: 11; F6: 27: 14; clava: 68: 23; forewing length: width: 478: 107; longest marginal seta length: 94; discal setae length: 4–7; hind wing length: width: 433: 11; longest marginal seta length: 70; mesotibia length: 141; metatibia length: 132.</p><p><bold>Male.</bold> Unknown.</p></tp:treatment-sec><tp:treatment-sec sec-type="host" id="SECID0ESSAG"><title>Hosts.</title><p>Unknown.</p></tp:treatment-sec><tp:treatment-sec sec-type="etymology" id="SECID0EXSAG"><title>Etymology.</title><p>Named after the host plant genus, <italic><tp:taxon-name><tp:taxon-name-part taxon-name-part-type="genus" reg="Haloxylon">Haloxylon</tp:taxon-name-part></tp:taxon-name></italic> (<tp:taxon-name><tp:taxon-name-part taxon-name-part-type="family">Amaranthaceae</tp:taxon-name-part></tp:taxon-name>).</p></tp:treatment-sec><tp:treatment-sec sec-type="distribution" id="SECID0EJTAG"><title>Distribution.</title><p>China (Xinjiang).</p></tp:treatment-sec><tp:treatment-sec sec-type="comments" id="SECID0EOTAG"><title>Comments.</title><p>This species has thus far been recorded exclusively in the low-altitude desert regions of Xinjiang (376–525 m), with its host plants identified as <italic><tp:taxon-name><tp:taxon-name-part taxon-name-part-type="genus" reg="Haloxylon">Haloxylon</tp:taxon-name-part></tp:taxon-name></italic> spp. <italic><tp:taxon-name><tp:taxon-name-part taxon-name-part-type="genus" reg="Polynema">Polynema</tp:taxon-name-part> <tp:taxon-name-part taxon-name-part-type="species" reg="haloxyloniae">haloxyloniae</tp:taxon-name-part></tp:taxon-name></italic> has not been observed on any other vegetation types and is presumed to specifically parasitize eggs of hemipteran insects within this particular <italic><tp:taxon-name><tp:taxon-name-part taxon-name-part-type="genus" reg="Haloxylon">Haloxylon</tp:taxon-name-part></tp:taxon-name></italic> forest habitat.</p><sec sec-type="﻿Other newly recorded species of Polynema (Polynema) from China (in alphabetical order)" id="SECID0ENUAG"><title>﻿Other newly recorded species of <tp:taxon-name><tp:taxon-name-part taxon-name-part-type="genus" reg="Polynema">Polynema</tp:taxon-name-part> (<tp:taxon-name-part taxon-name-part-type="subgenus" reg="Polynema">Polynema</tp:taxon-name-part>)</tp:taxon-name> from China (in alphabetical order)</title></sec></tp:treatment-sec><tp:treatment-sec><!--Section generated to contain objects referenced in tp:taxon-treatment.--><fig id="F2" position="float" orientation="portrait"><object-id xmlns:xlink="http://www.w3.org/1999/xlink" content-type="doi" xlink:type="simple">10.3897/zookeys.1251.161229.figure2</object-id><object-id xmlns:xlink="http://www.w3.org/1999/xlink" content-type="arpha" xlink:type="simple">03ECF399-DCD3-5278-97DA-7E6E5AE7937E</object-id><label>Figure 2.</label><caption><p><tp:taxon-name><tp:taxon-name-part taxon-name-part-type="genus" reg="Polynema">P.</tp:taxon-name-part> (<tp:taxon-name-part taxon-name-part-type="subgenus" reg="Polynema">Polynema</tp:taxon-name-part>) <tp:taxon-name-part taxon-name-part-type="species" reg="gongliuense">gongliuense</tp:taxon-name-part></tp:taxon-name> sp. nov. ♀ (holotype). A. Body; B. Head in frontal view; C. Antenna; D. Scape and pedicel; E. Pronotum; F. Mesosoma; G. Propodeum; H. Forewing; I. Submarginal vein; J. Hind wing; K. Metasoma; L. Glass slide.</p></caption><graphic xmlns:xlink="http://www.w3.org/1999/xlink" xlink:href="zookeys-1251-039_article-161229__-g002.jpg" position="float" orientation="portrait" xlink:type="simple" id="oo_1408482.jpg"><uri content-type="original_file" xlink:type="simple">https://binary.pensoft.net/fig/1408482</uri></graphic></fig></tp:treatment-sec></tp:taxon-treatment>
