# Supplementary material for: ﻿Polynema (Polynema) Haliday (Hymenoptera, Mymaridae) of Xinjiang: descriptions of three new species, with eleven new records from China
Source: Zookeys. 2025 Sep 4;1251:39–60. doi: 10.3897/zookeys.1251.161229 (PMC12426629; doi:10.3897/zookeys.1251.161229)
Supplement: XML Treatment for Polynema (Polynema) antoniae [file zookeys.1251.161229-treatment5.xml]

<!DOCTYPE tp:taxon-treatment
  PUBLIC "-//TaxonX//DTD Taxonomic Treatment Publishing DTD v0 20100105//EN" "tax-treatment-NSO.dtd">
<tp:taxon-treatment xmlns:tp="http://www.plazi.org/taxpub"><tp:treatment-meta><kwd-group><label>Taxon classification</label><kwd>
              <named-content content-type="kingdom">Animalia</named-content>
            </kwd><kwd>
              <named-content content-type="order">Hymenoptera</named-content>
            </kwd><kwd>
              <named-content content-type="family">Mymaridae</named-content>
            </kwd></kwd-group><mixed-citation publication-type="journal"><person-group><name><surname>Aishan</surname><given-names>Zhulidezi</given-names></name><name><surname>Wang</surname><given-names>Jin-Ling</given-names></name><name><surname>Sharengaowa</surname></name><name><surname>Triapitsyn</surname><given-names>Serguei V.</given-names></name></person-group><article-title>﻿<tp:taxon-name><tp:taxon-name-part taxon-name-part-type="genus" reg="Polynema">Polynema</tp:taxon-name-part></tp:taxon-name> (<italic><tp:taxon-name><tp:taxon-name-part taxon-name-part-type="genus" reg="Polynema">Polynema</tp:taxon-name-part></tp:taxon-name></italic>) Haliday (<tp:taxon-name><tp:taxon-name-part taxon-name-part-type="order">Hymenoptera</tp:taxon-name-part></tp:taxon-name>, <tp:taxon-name><tp:taxon-name-part taxon-name-part-type="family">Mymaridae</tp:taxon-name-part></tp:taxon-name>) of Xinjiang: descriptions of three new species, with eleven new records from China</article-title><source>Zookeys</source><day>04</day><month>09</month><year>2025</year><volume>1251</volume><fpage>39</fpage><lpage>60</lpage><pub-id pub-id-type="doi">10.3897/zookeys.1251.161229</pub-id></mixed-citation></tp:treatment-meta><tp:nomenclature><label>﻿</label><tp:taxon-name><object-id xmlns:xlink="http://www.w3.org/1999/xlink" content-type="arpha" xlink:type="simple">FC99B948-2CDF-5A85-AF5E-67DED6A7C861</object-id>
            <tp:taxon-name-part taxon-name-part-type="genus" reg="Polynema">Polynema</tp:taxon-name-part> (<tp:taxon-name-part taxon-name-part-type="subgenus" reg="Polynema">Polynema</tp:taxon-name-part>) <tp:taxon-name-part taxon-name-part-type="species" reg="antoniae">antoniae</tp:taxon-name-part></tp:taxon-name><tp:taxon-authority>(Soyka, 1950)</tp:taxon-authority><xref ref-type="fig" rid="F4">Fig. 4</xref><tp:nomenclature-citation-list><tp:nomenclature-citation><tp:taxon-name>
                <tp:taxon-name-part taxon-name-part-type="genus" reg="Novickyella">Novickyella</tp:taxon-name-part> <tp:taxon-name-part taxon-name-part-type="species" reg="antoniae">antoniae</tp:taxon-name-part></tp:taxon-name><comment>Soyka, 1950: 6.</comment></tp:nomenclature-citation><tp:nomenclature-citation><tp:taxon-name>
                <tp:taxon-name-part taxon-name-part-type="genus" reg="Polynema">Polynema</tp:taxon-name-part> <tp:taxon-name-part taxon-name-part-type="species" reg="antoniae">antoniae</tp:taxon-name-part></tp:taxon-name><comment>(Soyka): Trjapitzin 1978: 536.</comment></tp:nomenclature-citation></tp:nomenclature-citation-list></tp:nomenclature><tp:treatment-sec sec-type="material" id="SECID0ECXAG"><title>Material examined.</title><p>China, Xinjiang: • 1 ♀, Tekes, <named-content xmlns:xlink="http://www.w3.org/1999/xlink" content-type="dwc:verbatimCoordinates" xlink:type="simple"><named-content content-type="geo-json" specific-use="{&#34;type&#34;:&#34;Point&#34;,&#34;coordinates&#34;:[81.789722,43.155278]}" id="NCID0ELXAG" xlink:type="simple">43°09'19"N, 81°47'23"E</named-content></named-content>, 9.VII.2021, Qin Li et al., sweeping; • 2♀♀, Yining, <named-content xmlns:xlink="http://www.w3.org/1999/xlink" content-type="dwc:verbatimCoordinates" xlink:type="simple"><named-content content-type="geo-json" specific-use="{&#34;type&#34;:&#34;Point&#34;,&#34;coordinates&#34;:[81.630556,43.700833]}" id="NCID0ETXAG" xlink:type="simple">43°42'03"N, 81°37'50"E</named-content></named-content>, 8.VII.2021, Qin Li et al., sweeping. (All in <named-content xmlns:xlink="http://www.w3.org/1999/xlink" content-type="dwc:institutional_code" xlink:title="Entomology Collection at the College of Life Science and Technology, Xinjiang University, Urumqi, Xinjiang, China" xlink:href="http://grbio.org/institution/xinjiang-university" xlink:type="simple">ICXU</named-content>).</p></tp:treatment-sec><tp:treatment-sec sec-type="diagnosis" id="SECID0E4XAG"><title>Diagnosis.</title><p><bold>Female.</bold> Body length 880–980 μm (<italic>n</italic> = 3). Body (Fig. <xref ref-type="fig" rid="F4">4A</xref>) dark brown, scape and pedicel yellowish-brown, clava dark brown, petiole yellowish-brown, legs pale brown. Antenna (Fig. <xref ref-type="fig" rid="F4">4B</xref>) with scape smooth, clava with six <abbrev xmlns:xlink="http://www.w3.org/1999/xlink" xlink:title="multiporous plate sensillum" id="ABBRID0EPYAG" xlink:type="simple">mps</abbrev>. Mesoscutum (Fig. <xref ref-type="fig" rid="F4">4C</xref>) smooth. Propodeum (Fig. <xref ref-type="fig" rid="F4">4C</xref>) with a short median carina. Forewing (Fig. <xref ref-type="fig" rid="F4">4D</xref>) with apical part distinctly broadened, dark discal cilia extending proximally to distinctly beyond stigma. Metacoxa (Fig. <xref ref-type="fig" rid="F4">4E</xref>) and petiole in lateral view subequal in length. Ovipositor (Fig. <xref ref-type="fig" rid="F4">4E</xref>) slightly exserted from the apex of gaster.</p><fig id="F4" position="float" orientation="portrait"><object-id xmlns:xlink="http://www.w3.org/1999/xlink" content-type="doi" xlink:type="simple">10.3897/zookeys.1251.161229.figure4</object-id><object-id xmlns:xlink="http://www.w3.org/1999/xlink" content-type="arpha" xlink:type="simple">AD3C08E2-93F0-51B9-B025-79501C2CBDF0</object-id><label>Figure 4.</label><caption><p><tp:taxon-name><tp:taxon-name-part taxon-name-part-type="genus" reg="Polyneyma">Polyneyma</tp:taxon-name-part> (<tp:taxon-name-part taxon-name-part-type="subgenus" reg="Polynema">Polynema</tp:taxon-name-part>) <tp:taxon-name-part taxon-name-part-type="species" reg="antoniae">antoniae</tp:taxon-name-part></tp:taxon-name> ♀ (Yining, Xinjiang, China). A. Body; B. Antenna; C. Mesosoma; D. Forewing; E. Metasoma.</p></caption><graphic xmlns:xlink="http://www.w3.org/1999/xlink" xlink:href="zookeys-1251-039_article-161229__-g004.jpg" position="float" orientation="portrait" xlink:type="simple" id="oo_1408484.jpg"><uri content-type="original_file" xlink:type="simple">https://binary.pensoft.net/fig/1408484</uri></graphic></fig><p><bold>Male.</bold> Unknown.</p></tp:treatment-sec><tp:treatment-sec sec-type="host" id="SECID0EG1AG"><title>Hosts.</title><p>Unknown.</p></tp:treatment-sec><tp:treatment-sec sec-type="distribution" id="SECID0EL1AG"><title>Distribution.</title><p>China (Xinjiang); Austria.</p></tp:treatment-sec><tp:treatment-sec sec-type="comments" id="SECID0EQ1AG"><title>Comments.</title><p>This species was collected in Xinjiang in both a lowland area of the Ili Valley and in the mid-elevation mountainous habitat in Tekes County. The morphology of this species is highly consistent with the type specimen described by Soyka in 1950, thus supporting their conspecificity. Shared characteristics include a predominantly dark brown body color; a similar forewing shape with the middle distinctly broadened and a length ~4.3–4.5× the width; the longest marginal setae reaching ~2/3 of the maximum wing width; the scape ~3× as long as wide and 1.6× as long as the pedicel; F2 being the longest flagellar segment and F1 the shortest. The ovipositor is clearly exserted. Differences lie in the fact that the original description did not specify the number of sensilla and lacked details on the mesosomal characteristics, whereas the modern description adds several structural features not previously recorded, such as a complete median longitudinal groove on the mesoscutum and a short median carina on the propodeum.</p></tp:treatment-sec></tp:taxon-treatment>
