# Supplementary material for: ﻿Polynema (Polynema) Haliday (Hymenoptera, Mymaridae) of Xinjiang: descriptions of three new species, with eleven new records from China
Source: Zookeys. 2025 Sep 4;1251:39–60. doi: 10.3897/zookeys.1251.161229 (PMC12426629; doi:10.3897/zookeys.1251.161229)
Supplement: XML Treatment for Polynema (Polynema) atrosimile [file zookeys.1251.161229-treatment6.xml]

<!DOCTYPE tp:taxon-treatment
  PUBLIC "-//TaxonX//DTD Taxonomic Treatment Publishing DTD v0 20100105//EN" "tax-treatment-NSO.dtd">
<tp:taxon-treatment xmlns:tp="http://www.plazi.org/taxpub"><tp:treatment-meta><kwd-group><label>Taxon classification</label><kwd>
              <named-content content-type="kingdom">Animalia</named-content>
            </kwd><kwd>
              <named-content content-type="order">Hymenoptera</named-content>
            </kwd><kwd>
              <named-content content-type="family">Mymaridae</named-content>
            </kwd></kwd-group><mixed-citation publication-type="journal"><person-group><name><surname>Aishan</surname><given-names>Zhulidezi</given-names></name><name><surname>Wang</surname><given-names>Jin-Ling</given-names></name><name><surname>Sharengaowa</surname></name><name><surname>Triapitsyn</surname><given-names>Serguei V.</given-names></name></person-group><article-title>﻿<tp:taxon-name><tp:taxon-name-part taxon-name-part-type="genus" reg="Polynema">Polynema</tp:taxon-name-part></tp:taxon-name> (<italic><tp:taxon-name><tp:taxon-name-part taxon-name-part-type="genus" reg="Polynema">Polynema</tp:taxon-name-part></tp:taxon-name></italic>) Haliday (<tp:taxon-name><tp:taxon-name-part taxon-name-part-type="order">Hymenoptera</tp:taxon-name-part></tp:taxon-name>, <tp:taxon-name><tp:taxon-name-part taxon-name-part-type="family">Mymaridae</tp:taxon-name-part></tp:taxon-name>) of Xinjiang: descriptions of three new species, with eleven new records from China</article-title><source>Zookeys</source><day>04</day><month>09</month><year>2025</year><volume>1251</volume><fpage>39</fpage><lpage>60</lpage><pub-id pub-id-type="doi">10.3897/zookeys.1251.161229</pub-id></mixed-citation></tp:treatment-meta><tp:nomenclature><label>﻿</label><tp:taxon-name><object-id xmlns:xlink="http://www.w3.org/1999/xlink" content-type="arpha" xlink:type="simple">8BD1FB1B-65AE-53C9-9978-E2154AF22758</object-id>
            <tp:taxon-name-part taxon-name-part-type="genus" reg="Polynema">Polynema</tp:taxon-name-part> (<tp:taxon-name-part taxon-name-part-type="subgenus" reg="Polynema">Polynema</tp:taxon-name-part>) <tp:taxon-name-part taxon-name-part-type="species" reg="atrosimile">atrosimile</tp:taxon-name-part></tp:taxon-name><tp:taxon-authority>Soyka, 1956</tp:taxon-authority><xref ref-type="fig" rid="F5">Fig. 5</xref><tp:nomenclature-citation-list><tp:nomenclature-citation><tp:taxon-name>
                <tp:taxon-name-part taxon-name-part-type="genus" reg="Polynema">Polynema</tp:taxon-name-part> <tp:taxon-name-part taxon-name-part-type="species" reg="atrosimilis">atrosimilis</tp:taxon-name-part></tp:taxon-name><comment>Soyka, 1956: 41. <xref ref-type="bibr" rid="B3">Bouček 1977</xref>: 122.</comment></tp:nomenclature-citation></tp:nomenclature-citation-list></tp:nomenclature><tp:treatment-sec sec-type="material" id="SECID0ET3AG"><title>Material examined.</title><p>China, Xinjiang: • 2♀♀, Gongliu: <named-content xmlns:xlink="http://www.w3.org/1999/xlink" content-type="dwc:verbatimCoordinates" xlink:type="simple"><named-content content-type="geo-json" specific-use="{&#34;type&#34;:&#34;Point&#34;,&#34;coordinates&#34;:[82.720833,43.225833]}" id="NCID0E33AG" xlink:type="simple">43°13'33"N, 82°43'15"E</named-content></named-content>, 10.VII.2021, Qin Li et al., sweeping; • 1 ♀, <named-content xmlns:xlink="http://www.w3.org/1999/xlink" content-type="dwc:verbatimCoordinates" xlink:type="simple"><named-content content-type="geo-json" specific-use="{&#34;type&#34;:&#34;Point&#34;,&#34;coordinates&#34;:[82.562222,43.271944]}" id="NCID0EE4AG" xlink:type="simple">43°16'19"N, 82°33'44"E</named-content></named-content>, 10.VII.2021. Qin Li et al., sweeping; • 1 ♀, Xinyuan, <named-content xmlns:xlink="http://www.w3.org/1999/xlink" content-type="dwc:verbatimCoordinates" xlink:type="simple"><named-content content-type="geo-json" specific-use="{&#34;type&#34;:&#34;Point&#34;,&#34;coordinates&#34;:[82.562500,43.403333]}" id="NCID0EM4AG" xlink:type="simple">43°24'12"N, 82°33'45"E</named-content></named-content>, 5.VII.2021. Qin Li et al., sweeping. (All in <named-content xmlns:xlink="http://www.w3.org/1999/xlink" content-type="dwc:institutional_code" xlink:title="Entomology Collection at the College of Life Science and Technology, Xinjiang University, Urumqi, Xinjiang, China" xlink:href="http://grbio.org/institution/xinjiang-university" xlink:type="simple">ICXU</named-content>).</p></tp:treatment-sec><tp:treatment-sec sec-type="diagnosis" id="SECID0EW4AG"><title>Diagnosis.</title><p><bold>Female.</bold> Body length 790–800 μm (<italic>n</italic> = 4). Body (Fig. <xref ref-type="fig" rid="F5">5A</xref>) dark brown, scape and pedicel yellowish-brown, clava brown; petiole yellowish-brown, legs pale brown. Antenna scape (Fig. <xref ref-type="fig" rid="F5">5B</xref>) with indistinct cross-ridges; clava with seven <abbrev xmlns:xlink="http://www.w3.org/1999/xlink" xlink:title="multiporous plate sensillum" id="ABBRID0EI5AG" xlink:type="simple">mps</abbrev>. Mesoscutum (Fig. <xref ref-type="fig" rid="F5">5C</xref>) with conspicuous reticulate sculpture. Propodeum (Fig. <xref ref-type="fig" rid="F5">5C</xref>) with a short median carina. Forewing with longest marginal seta as long as greatest width of wing; dark microtrichia on disc beginning well beyond apex of stigma (Fig. <xref ref-type="fig" rid="F5">5D</xref>); Ovipositor (Fig. <xref ref-type="fig" rid="F5">5E</xref>) slightly exserted beyond apex of gaster.</p><fig id="F5" position="float" orientation="portrait"><object-id xmlns:xlink="http://www.w3.org/1999/xlink" content-type="doi" xlink:type="simple">10.3897/zookeys.1251.161229.figure5</object-id><object-id xmlns:xlink="http://www.w3.org/1999/xlink" content-type="arpha" xlink:type="simple">C4B07F2B-31DC-5C13-900C-DEBC61364578</object-id><label>Figure 5.</label><caption><p><tp:taxon-name><tp:taxon-name-part taxon-name-part-type="genus" reg="Polynema">P.</tp:taxon-name-part> (<tp:taxon-name-part taxon-name-part-type="subgenus" reg="Polynema">Polynema</tp:taxon-name-part>) <tp:taxon-name-part taxon-name-part-type="species" reg="atrosimile">atrosimile</tp:taxon-name-part></tp:taxon-name> ♀ (Gongliu, Xinjiang, China). A. Body; B. Antenna; C. Mesosoma; D. Forewing; E. Metasoma.</p></caption><graphic xmlns:xlink="http://www.w3.org/1999/xlink" xlink:href="zookeys-1251-039_article-161229__-g005.jpg" position="float" orientation="portrait" xlink:type="simple" id="oo_1408485.jpg"><uri content-type="original_file" xlink:type="simple">https://binary.pensoft.net/fig/1408485</uri></graphic></fig><p><bold>Male.</bold> Unknown.</p></tp:treatment-sec><tp:treatment-sec sec-type="host" id="SECID0E26AG"><title>Hosts.</title><p>Unknown.</p></tp:treatment-sec><tp:treatment-sec sec-type="distribution" id="SECID0EAABG"><title>Distribution.</title><p>China (Xinjiang); Serbia.</p></tp:treatment-sec><tp:treatment-sec sec-type="comments" id="SECID0EFABG"><title>Comments.</title><p><tp:taxon-name><tp:taxon-name-part taxon-name-part-type="genus" reg="Polynema">Polynema</tp:taxon-name-part> (<tp:taxon-name-part taxon-name-part-type="subgenus" reg="Polynema">Polynema</tp:taxon-name-part>) <tp:taxon-name-part taxon-name-part-type="species" reg="atrosimile">atrosimile</tp:taxon-name-part></tp:taxon-name> is distributed in both mid-elevation Gongliu (1136 m) and lower-altitude Xinyuan (515 m). This species shares key morphological characteristics with the type species described by <xref ref-type="bibr" rid="B14">Soyka (1956)</xref>, including: a scape longer than the pedicel; the third flagellomere equal in length to the pedicel; gaster ~2× as long as wide; the longest marginal setae nearly equal to the wing width; and clava ~2× as long as F6. However, it differs in two critical aspects: the new species exhibits a forewing length-to-width ratio of 5:1 (vs ~4.6:1 in Soyka’s type specimen) and possesses a shorter mesosoma with a mesosoma-to-gaster ratio of about 0.9 (compared to ~ 0.7 in the latter).</p></tp:treatment-sec><ref-list><ref id="B3"><mixed-citation xmlns:xlink="http://www.w3.org/1999/xlink" xlink:type="simple"><person-group><name name-style="western"><surname>Bouček</surname><given-names>Z</given-names></name></person-group> (<year>1977</year>) A faunistic review of the Yugoslavian <tp:taxon-name><tp:taxon-name-part taxon-name-part-type="superfamily">Chalcidoidea</tp:taxon-name-part></tp:taxon-name> (Parasitic <tp:taxon-name><tp:taxon-name-part taxon-name-part-type="order">Hymenoptera</tp:taxon-name-part></tp:taxon-name>). Acta Entomologica Jugoslavica 13 (Supplement): 1–122. <ext-link xlink:href="https://www.semanticscholar.org/paper" ext-link-type="uri" xlink:type="simple">https://www.semanticscholar.org/paper</ext-link></mixed-citation></ref><ref id="B14"><mixed-citation xmlns:xlink="http://www.w3.org/1999/xlink" xlink:type="simple"><person-group><name name-style="western"><surname>Soyka</surname><given-names>W</given-names></name></person-group> (<year>1956</year>) Monographie der <italic><tp:taxon-name><tp:taxon-name-part taxon-name-part-type="genus">Polynema</tp:taxon-name-part></tp:taxon-name></italic> gruppe mit den Gattungen <italic><tp:taxon-name><tp:taxon-name-part taxon-name-part-type="genus">Acmopolynema</tp:taxon-name-part></tp:taxon-name></italic> Ogloblin, <italic><tp:taxon-name><tp:taxon-name-part taxon-name-part-type="genus">Barypolynema</tp:taxon-name-part></tp:taxon-name></italic> Ogloblin, <italic><tp:taxon-name><tp:taxon-name-part taxon-name-part-type="genus">Doryclytus</tp:taxon-name-part></tp:taxon-name></italic> Förster, <italic>Erdösiella</italic> g. n., <italic><tp:taxon-name><tp:taxon-name-part taxon-name-part-type="genus">Grangeriella</tp:taxon-name-part></tp:taxon-name></italic> g. n., <italic><tp:taxon-name><tp:taxon-name-part taxon-name-part-type="genus">Maidliella</tp:taxon-name-part></tp:taxon-name></italic> Soyka, <italic><tp:taxon-name><tp:taxon-name-part taxon-name-part-type="genus">Palaeoneura</tp:taxon-name-part></tp:taxon-name></italic> Waterhouse, <italic><tp:taxon-name><tp:taxon-name-part taxon-name-part-type="genus">Polynema</tp:taxon-name-part></tp:taxon-name></italic> Haliday, <italic><tp:taxon-name><tp:taxon-name-part taxon-name-part-type="genus">Richteria</tp:taxon-name-part></tp:taxon-name></italic> Girault, <italic><tp:taxon-name><tp:taxon-name-part taxon-name-part-type="genus">Stephanodes</tp:taxon-name-part></tp:taxon-name></italic> Enock, <italic><tp:taxon-name><tp:taxon-name-part taxon-name-part-type="genus">Tetrapolynema</tp:taxon-name-part></tp:taxon-name></italic> Ogloblin. Abhandlungen der Zoologisch-botanischen Gesellschaft in Wien 19: Vorwort + 1–115.</mixed-citation></ref></ref-list></tp:taxon-treatment>
