# Supplementary material for: ﻿Polynema (Polynema) Haliday (Hymenoptera, Mymaridae) of Xinjiang: descriptions of three new species, with eleven new records from China
Source: Zookeys. 2025 Sep 4;1251:39–60. doi: 10.3897/zookeys.1251.161229 (PMC12426629; doi:10.3897/zookeys.1251.161229)
Supplement: XML Treatment for Polynema (Polynema) bakkendorfi [file zookeys.1251.161229-treatment7.xml]

<!DOCTYPE tp:taxon-treatment
  PUBLIC "-//TaxonX//DTD Taxonomic Treatment Publishing DTD v0 20100105//EN" "tax-treatment-NSO.dtd">
<tp:taxon-treatment xmlns:tp="http://www.plazi.org/taxpub"><tp:treatment-meta><kwd-group><label>Taxon classification</label><kwd>
              <named-content content-type="kingdom">Animalia</named-content>
            </kwd><kwd>
              <named-content content-type="order">Hymenoptera</named-content>
            </kwd><kwd>
              <named-content content-type="family">Mymaridae</named-content>
            </kwd></kwd-group><mixed-citation publication-type="journal"><person-group><name><surname>Aishan</surname><given-names>Zhulidezi</given-names></name><name><surname>Wang</surname><given-names>Jin-Ling</given-names></name><name><surname>Sharengaowa</surname></name><name><surname>Triapitsyn</surname><given-names>Serguei V.</given-names></name></person-group><article-title>﻿<tp:taxon-name><tp:taxon-name-part taxon-name-part-type="genus" reg="Polynema">Polynema</tp:taxon-name-part></tp:taxon-name> (<italic><tp:taxon-name><tp:taxon-name-part taxon-name-part-type="genus" reg="Polynema">Polynema</tp:taxon-name-part></tp:taxon-name></italic>) Haliday (<tp:taxon-name><tp:taxon-name-part taxon-name-part-type="order">Hymenoptera</tp:taxon-name-part></tp:taxon-name>, <tp:taxon-name><tp:taxon-name-part taxon-name-part-type="family">Mymaridae</tp:taxon-name-part></tp:taxon-name>) of Xinjiang: descriptions of three new species, with eleven new records from China</article-title><source>Zookeys</source><day>04</day><month>09</month><year>2025</year><volume>1251</volume><fpage>39</fpage><lpage>60</lpage><pub-id pub-id-type="doi">10.3897/zookeys.1251.161229</pub-id></mixed-citation></tp:treatment-meta><tp:nomenclature><label>﻿</label><tp:taxon-name><object-id xmlns:xlink="http://www.w3.org/1999/xlink" content-type="arpha" xlink:type="simple">E7105F20-4FC1-517B-B492-FE9713A728A8</object-id>
            <tp:taxon-name-part taxon-name-part-type="genus" reg="Polynema">Polynema</tp:taxon-name-part> (<tp:taxon-name-part taxon-name-part-type="subgenus" reg="Polynema">Polynema</tp:taxon-name-part>) <tp:taxon-name-part taxon-name-part-type="species" reg="bakkendorfi">bakkendorfi</tp:taxon-name-part></tp:taxon-name><tp:taxon-authority>Hincks, 1950</tp:taxon-authority><xref ref-type="fig" rid="F6">Fig. 6</xref><tp:nomenclature-citation-list><tp:nomenclature-citation><tp:taxon-name>
                <tp:taxon-name-part taxon-name-part-type="genus" reg="Polynema">Polynema</tp:taxon-name-part> <tp:taxon-name-part taxon-name-part-type="species" reg="bakkendorfi">bakkendorfi</tp:taxon-name-part></tp:taxon-name><comment>Hincks, 1950: 193.</comment></tp:nomenclature-citation></tp:nomenclature-citation-list></tp:nomenclature><tp:treatment-sec sec-type="material" id="SECID0EWCBG"><title>Material examined.</title><p>China, Xinjiang: • 1 ♀, Gongliu, <named-content xmlns:xlink="http://www.w3.org/1999/xlink" content-type="dwc:verbatimCoordinates" xlink:type="simple"><named-content content-type="geo-json" specific-use="{&#34;type&#34;:&#34;Point&#34;,&#34;coordinates&#34;:[82.720833,43.225833]}" id="NCID0E6CBG" xlink:type="simple">43°13'33"N, 82°43'15"E</named-content></named-content>, 10.VII.2021, Qin Li et al., sweeping; • 1 ♀, Keping, <named-content xmlns:xlink="http://www.w3.org/1999/xlink" content-type="dwc:verbatimCoordinates" xlink:type="simple"><named-content content-type="geo-json" specific-use="{&#34;type&#34;:&#34;Point&#34;,&#34;coordinates&#34;:[79.146111,40.496389]}" id="NCID0EHDBG" xlink:type="simple">40°29'47"N, 79°08'46"E</named-content></named-content>, 28.VII.2022, Qin Li et al., sweeping; • 1 ♀, Qinhe, <named-content xmlns:xlink="http://www.w3.org/1999/xlink" content-type="dwc:verbatimCoordinates" xlink:type="simple"><named-content content-type="geo-json" specific-use="{&#34;type&#34;:&#34;Point&#34;,&#34;coordinates&#34;:[90.332778,46.677500]}" id="NCID0EPDBG" xlink:type="simple">46°40'39"N, 90°19'58"E</named-content></named-content>, 10.VII.2020, Qin Li et al., sweeping; • 1 ♀, Qinhe, <named-content xmlns:xlink="http://www.w3.org/1999/xlink" content-type="dwc:verbatimCoordinates" xlink:type="simple"><named-content content-type="geo-json" specific-use="{&#34;type&#34;:&#34;Point&#34;,&#34;coordinates&#34;:[90.045833,46.434722]}" id="NCID0EXDBG" xlink:type="simple">46°26'05"N, 90°02'45"E</named-content></named-content>, 9.VII.2020, Qin Li et al., sweeping; • 1 ♀, Yining, <named-content xmlns:xlink="http://www.w3.org/1999/xlink" content-type="dwc:verbatimCoordinates" xlink:type="simple"><named-content content-type="geo-json" specific-use="{&#34;type&#34;:&#34;Point&#34;,&#34;coordinates&#34;:[81.368056,43.883056]}" id="NCID0E6DBG" xlink:type="simple">43°52'59"N, 81°22'05"E</named-content></named-content>, 7.VII.2021, Qin Li et al., sweeping. (All in <named-content xmlns:xlink="http://www.w3.org/1999/xlink" content-type="dwc:institutional_code" xlink:title="Entomology Collection at the College of Life Science and Technology, Xinjiang University, Urumqi, Xinjiang, China" xlink:href="http://grbio.org/institution/xinjiang-university" xlink:type="simple">ICXU</named-content>).</p></tp:treatment-sec><tp:treatment-sec sec-type="diagnosis" id="SECID0EJEBG"><title>Diagnosis.</title><p><bold>Female.</bold> Body length 1000–1100 μm (<italic>n</italic> = 5). Body (Fig. <xref ref-type="fig" rid="F6">6A</xref>) dark brown, scape and pedicel yellowish-brown, petiole yellowish-brown, legs dark brown. Antenna (Fig. <xref ref-type="fig" rid="F6">6B</xref>) with scape smooth; F2 the longest funicular, slightly longer than F3; F1 as long as F4 and both the shortest funiculars; clava with seven <abbrev xmlns:xlink="http://www.w3.org/1999/xlink" xlink:title="multiporous plate sensillum" id="ABBRID0E2EBG" xlink:type="simple">mps</abbrev>. Mesoscutum (Fig. <xref ref-type="fig" rid="F6">6C</xref>) with conspicuous reticulate sculpture. Forewing discal setae (Fig. <xref ref-type="fig" rid="F6">6D</xref>) originating at the lower part of the stigmal vein. Metacoxa (Fig. <xref ref-type="fig" rid="F6">6E</xref>) in lateral view almost as long as petiole.</p><fig id="F6" position="float" orientation="portrait"><object-id xmlns:xlink="http://www.w3.org/1999/xlink" content-type="doi" xlink:type="simple">10.3897/zookeys.1251.161229.figure6</object-id><object-id xmlns:xlink="http://www.w3.org/1999/xlink" content-type="arpha" xlink:type="simple">171F26F3-A2B9-5532-AB16-CFB710A8D44E</object-id><label>Figure 6.</label><caption><p><tp:taxon-name><tp:taxon-name-part taxon-name-part-type="genus" reg="Polynema">P.</tp:taxon-name-part> (<tp:taxon-name-part taxon-name-part-type="subgenus" reg="Polynema">Polynema</tp:taxon-name-part>) <tp:taxon-name-part taxon-name-part-type="species" reg="bakkendorfi">bakkendorfi</tp:taxon-name-part></tp:taxon-name> ♀ (Keping, Xinjiang, China). A. Body; B. Antenna; C. Mesosoma; D. Forewing; E. Metasoma.</p></caption><graphic xmlns:xlink="http://www.w3.org/1999/xlink" xlink:href="zookeys-1251-039_article-161229__-g006.jpg" position="float" orientation="portrait" xlink:type="simple" id="oo_1408486.jpg"><uri content-type="original_file" xlink:type="simple">https://binary.pensoft.net/fig/1408486</uri></graphic></fig><p><bold>Male.</bold> Unknown.</p></tp:treatment-sec><tp:treatment-sec sec-type="host" id="SECID0EKGBG"><title>Hosts.</title><p>Unknown.</p></tp:treatment-sec><tp:treatment-sec sec-type="distribution" id="SECID0EPGBG"><title>Distribution.</title><p>China (Xinjiang); United Kingdom.</p></tp:treatment-sec><tp:treatment-sec sec-type="comments" id="SECID0EUGBG"><title>Comments.</title><p>This species is similar to <tp:taxon-name><tp:taxon-name-part taxon-name-part-type="genus" reg="Polynema">P.</tp:taxon-name-part> (<tp:taxon-name-part taxon-name-part-type="subgenus" reg="Polynema">Polynema</tp:taxon-name-part>) <tp:taxon-name-part taxon-name-part-type="species" reg="neofuscipes">neofuscipes</tp:taxon-name-part></tp:taxon-name>, both having the mesoscutum with distinctly reticulate sculpture, but in the latter, the reticulation is less pronounced. Metacoxa in lateral view of the former is shorter than the petiole, while that of the latter is as long as the petiole.</p></tp:treatment-sec></tp:taxon-treatment>
