# Supplementary material for: ﻿Polynema (Polynema) Haliday (Hymenoptera, Mymaridae) of Xinjiang: descriptions of three new species, with eleven new records from China
Source: Zookeys. 2025 Sep 4;1251:39–60. doi: 10.3897/zookeys.1251.161229 (PMC12426629; doi:10.3897/zookeys.1251.161229)
Supplement: XML Treatment for Polynema (Polynema) ?elegantissimum [file zookeys.1251.161229-treatment10.xml]

<!DOCTYPE tp:taxon-treatment
  PUBLIC "-//TaxonX//DTD Taxonomic Treatment Publishing DTD v0 20100105//EN" "tax-treatment-NSO.dtd">
<tp:taxon-treatment xmlns:tp="http://www.plazi.org/taxpub"><tp:treatment-meta><kwd-group><label>Taxon classification</label><kwd>
              <named-content content-type="kingdom">Animalia</named-content>
            </kwd><kwd>
              <named-content content-type="order">Hymenoptera</named-content>
            </kwd><kwd>
              <named-content content-type="family">Mymaridae</named-content>
            </kwd></kwd-group><mixed-citation publication-type="journal"><person-group><name><surname>Aishan</surname><given-names>Zhulidezi</given-names></name><name><surname>Wang</surname><given-names>Jin-Ling</given-names></name><name><surname>Sharengaowa</surname></name><name><surname>Triapitsyn</surname><given-names>Serguei V.</given-names></name></person-group><article-title>﻿<tp:taxon-name><tp:taxon-name-part taxon-name-part-type="genus" reg="Polynema">Polynema</tp:taxon-name-part></tp:taxon-name> (<italic><tp:taxon-name><tp:taxon-name-part taxon-name-part-type="genus" reg="Polynema">Polynema</tp:taxon-name-part></tp:taxon-name></italic>) Haliday (<tp:taxon-name><tp:taxon-name-part taxon-name-part-type="order">Hymenoptera</tp:taxon-name-part></tp:taxon-name>, <tp:taxon-name><tp:taxon-name-part taxon-name-part-type="family">Mymaridae</tp:taxon-name-part></tp:taxon-name>) of Xinjiang: descriptions of three new species, with eleven new records from China</article-title><source>Zookeys</source><day>04</day><month>09</month><year>2025</year><volume>1251</volume><fpage>39</fpage><lpage>60</lpage><pub-id pub-id-type="doi">10.3897/zookeys.1251.161229</pub-id></mixed-citation></tp:treatment-meta><tp:nomenclature><label>﻿</label><tp:taxon-name><object-id xmlns:xlink="http://www.w3.org/1999/xlink" content-type="arpha" xlink:type="simple">49192AE5-F013-55F4-8EA3-42F0A542DE80</object-id>
            <tp:taxon-name-part taxon-name-part-type="genus" reg="Polynema">Polynema</tp:taxon-name-part> (<tp:taxon-name-part taxon-name-part-type="subgenus" reg="Polynema">Polynema</tp:taxon-name-part>) <tp:taxon-name-part taxon-name-part-type="uncertainty-rank">?</tp:taxon-name-part><tp:taxon-name-part taxon-name-part-type="species" reg="elegantissimum">elegantissimum</tp:taxon-name-part></tp:taxon-name><tp:taxon-authority>Soyka, 1956</tp:taxon-authority><xref ref-type="fig" rid="F9">Fig. 9</xref><tp:nomenclature-citation-list><tp:nomenclature-citation><tp:taxon-name>
                <tp:taxon-name-part taxon-name-part-type="genus" reg="Polynema">Polynema</tp:taxon-name-part> <tp:taxon-name-part taxon-name-part-type="species" reg="elegantissima">elegantissima</tp:taxon-name-part></tp:taxon-name><comment>Soyka, 1956: 48–49.</comment></tp:nomenclature-citation><tp:nomenclature-citation><tp:taxon-name>
                <tp:taxon-name-part taxon-name-part-type="genus" reg="Polynema">Polynema</tp:taxon-name-part> <tp:taxon-name-part taxon-name-part-type="species" reg="elegantissimum">elegantissimum</tp:taxon-name-part></tp:taxon-name><comment>Soyka: Trjapitzin 1978: 536.</comment></tp:nomenclature-citation></tp:nomenclature-citation-list></tp:nomenclature><tp:treatment-sec sec-type="material" id="SECID0ELWBG"><title>Material examined.</title><p>China, Xinjiang: • 1 ♀, Hetian, <named-content xmlns:xlink="http://www.w3.org/1999/xlink" content-type="dwc:verbatimCoordinates" xlink:type="simple"><named-content content-type="geo-json" specific-use="{&#34;type&#34;:&#34;Point&#34;,&#34;coordinates&#34;:[81.409722,36.910000]}" id="NCID0EUWBG" xlink:type="simple">36°54'36"N, 81°24'35"E</named-content></named-content>, 3.VIII.2021, Zhulidezi Aishan et al., sweeping; • 1 ♀, Ruoqiang, <named-content xmlns:xlink="http://www.w3.org/1999/xlink" content-type="dwc:verbatimCoordinates" xlink:type="simple"><named-content content-type="geo-json" specific-use="{&#34;type&#34;:&#34;Point&#34;,&#34;coordinates&#34;:[87.304444,38.668056]}" id="NCID0E3WBG" xlink:type="simple">38°40'05"N, 87°18'16"E</named-content></named-content>, 29.VII.2021, Zhulidezi Aishan et al., sweeping. (All in <named-content xmlns:xlink="http://www.w3.org/1999/xlink" content-type="dwc:institutional_code" xlink:title="Entomology Collection at the College of Life Science and Technology, Xinjiang University, Urumqi, Xinjiang, China" xlink:href="http://grbio.org/institution/xinjiang-university" xlink:type="simple">ICXU</named-content>).</p></tp:treatment-sec><tp:treatment-sec sec-type="diagnosis" id="SECID0EGXBG"><title>Diagnosis.</title><p><bold>Female.</bold> Body length 700–800 μm (<italic>n</italic> = 2). Body (Fig. <xref ref-type="fig" rid="F9">9A</xref>) dark brown, scape and pedicel yellow, clava dark brown, petiole yellowish-brown, legs pale brown. Antenna (Fig. <xref ref-type="fig" rid="F9">9B</xref>) with scape smooth, clava longer than combined length of three preceding flagellomeres, with eight <abbrev xmlns:xlink="http://www.w3.org/1999/xlink" xlink:title="multiporous plate sensillum" id="ABBRID0EYXBG" xlink:type="simple">mps</abbrev>. Mesoscutum (Fig. <xref ref-type="fig" rid="F9">9C</xref>) with indistinct reticulate sculpture. Propodeum (Fig. <xref ref-type="fig" rid="F9">9C</xref>) without a median carina. Forewing (Fig. <xref ref-type="fig" rid="F9">9D</xref>) with longest marginal seta 0.9–1.3× as long as the greatest width of the wing; forewing with hypochaeta extending to posterior margin of forewing. Metacoxa (Fig. <xref ref-type="fig" rid="F9">9E</xref>) and petiole in lateral view subequal in length. Ovipositor (Fig. <xref ref-type="fig" rid="F9">9E</xref>) exserted from gastral gaster by 0.1× its own total length.</p><fig id="F9" position="float" orientation="portrait"><object-id xmlns:xlink="http://www.w3.org/1999/xlink" content-type="doi" xlink:type="simple">10.3897/zookeys.1251.161229.figure9</object-id><object-id xmlns:xlink="http://www.w3.org/1999/xlink" content-type="arpha" xlink:type="simple">49EE80C8-7816-52DF-BB3B-46A960814729</object-id><label>Figure 9.</label><caption><p><tp:taxon-name><tp:taxon-name-part taxon-name-part-type="genus" reg="Polynema">P.</tp:taxon-name-part> (<tp:taxon-name-part taxon-name-part-type="subgenus" reg="Polynema">Polynema</tp:taxon-name-part>) <tp:taxon-name-part taxon-name-part-type="uncertainty-rank">?</tp:taxon-name-part> <tp:taxon-name-part taxon-name-part-type="species" reg="elegantissimum">elegantissimum</tp:taxon-name-part></tp:taxon-name> ♀ (Ruoqiang, Xinjiang, China). A. Habitus in dorsolateral view; B. Antenna; C. Mesosoma; D. Forewing; E. Metasoma.</p></caption><graphic xmlns:xlink="http://www.w3.org/1999/xlink" xlink:href="zookeys-1251-039_article-161229__-g009.jpg" position="float" orientation="portrait" xlink:type="simple" id="oo_1408489.jpg"><uri content-type="original_file" xlink:type="simple">https://binary.pensoft.net/fig/1408489</uri></graphic></fig><p><bold>Male.</bold> Unknown.</p></tp:treatment-sec><tp:treatment-sec sec-type="host" id="SECID0ESZBG"><title>Hosts.</title><p>Unknown.</p></tp:treatment-sec><tp:treatment-sec sec-type="distribution" id="SECID0EXZBG"><title>Distribution.</title><p>China (Xinjiang); Greece, Netherlands.</p></tp:treatment-sec><tp:treatment-sec sec-type="comments" id="SECID0E3ZBG"><title>Comments.</title><p>The features of these tentatively identified specimens from Xinjiang are similar to those described by <xref ref-type="bibr" rid="B14">Soyka (1956)</xref>; however, there are differences between them, as follows: the body color in the specimens from Xinjiang is dark brown whereas Soyka described his specimens as pale yellow-brown (however, that could be due to slide-mounting); the clava length is longer than the combined length of F1–F3 and also longer than the combined length of F4–F6 in our specimens, whereas in Soyka’s description, the length of the clava is shorter than the combined length of F1–F3 and slightly shorter than the combined length of F4–F6.</p></tp:treatment-sec><ref-list><ref id="B14"><mixed-citation xmlns:xlink="http://www.w3.org/1999/xlink" xlink:type="simple"><person-group><name name-style="western"><surname>Soyka</surname><given-names>W</given-names></name></person-group> (<year>1956</year>) Monographie der <italic><tp:taxon-name><tp:taxon-name-part taxon-name-part-type="genus">Polynema</tp:taxon-name-part></tp:taxon-name></italic> gruppe mit den Gattungen <italic><tp:taxon-name><tp:taxon-name-part taxon-name-part-type="genus">Acmopolynema</tp:taxon-name-part></tp:taxon-name></italic> Ogloblin, <italic><tp:taxon-name><tp:taxon-name-part taxon-name-part-type="genus">Barypolynema</tp:taxon-name-part></tp:taxon-name></italic> Ogloblin, <italic><tp:taxon-name><tp:taxon-name-part taxon-name-part-type="genus">Doryclytus</tp:taxon-name-part></tp:taxon-name></italic> Förster, <italic>Erdösiella</italic> g. n., <italic><tp:taxon-name><tp:taxon-name-part taxon-name-part-type="genus">Grangeriella</tp:taxon-name-part></tp:taxon-name></italic> g. n., <italic><tp:taxon-name><tp:taxon-name-part taxon-name-part-type="genus">Maidliella</tp:taxon-name-part></tp:taxon-name></italic> Soyka, <italic><tp:taxon-name><tp:taxon-name-part taxon-name-part-type="genus">Palaeoneura</tp:taxon-name-part></tp:taxon-name></italic> Waterhouse, <italic><tp:taxon-name><tp:taxon-name-part taxon-name-part-type="genus">Polynema</tp:taxon-name-part></tp:taxon-name></italic> Haliday, <italic><tp:taxon-name><tp:taxon-name-part taxon-name-part-type="genus">Richteria</tp:taxon-name-part></tp:taxon-name></italic> Girault, <italic><tp:taxon-name><tp:taxon-name-part taxon-name-part-type="genus">Stephanodes</tp:taxon-name-part></tp:taxon-name></italic> Enock, <italic><tp:taxon-name><tp:taxon-name-part taxon-name-part-type="genus">Tetrapolynema</tp:taxon-name-part></tp:taxon-name></italic> Ogloblin. Abhandlungen der Zoologisch-botanischen Gesellschaft in Wien 19: Vorwort + 1–115.</mixed-citation></ref></ref-list></tp:taxon-treatment>
