# Supplementary material for: ﻿Polynema (Polynema) Haliday (Hymenoptera, Mymaridae) of Xinjiang: descriptions of three new species, with eleven new records from China
Source: Zookeys. 2025 Sep 4;1251:39–60. doi: 10.3897/zookeys.1251.161229 (PMC12426629; doi:10.3897/zookeys.1251.161229)
Supplement: XML Treatment for Polynema (Polynema) fumipenne [file zookeys.1251.161229-treatment12.xml]

<!DOCTYPE tp:taxon-treatment
  PUBLIC "-//TaxonX//DTD Taxonomic Treatment Publishing DTD v0 20100105//EN" "tax-treatment-NSO.dtd">
<tp:taxon-treatment xmlns:tp="http://www.plazi.org/taxpub"><tp:treatment-meta><kwd-group><label>Taxon classification</label><kwd>
              <named-content content-type="kingdom">Animalia</named-content>
            </kwd><kwd>
              <named-content content-type="order">Hymenoptera</named-content>
            </kwd><kwd>
              <named-content content-type="family">Mymaridae</named-content>
            </kwd></kwd-group><mixed-citation publication-type="journal"><person-group><name><surname>Aishan</surname><given-names>Zhulidezi</given-names></name><name><surname>Wang</surname><given-names>Jin-Ling</given-names></name><name><surname>Sharengaowa</surname></name><name><surname>Triapitsyn</surname><given-names>Serguei V.</given-names></name></person-group><article-title>﻿<tp:taxon-name><tp:taxon-name-part taxon-name-part-type="genus" reg="Polynema">Polynema</tp:taxon-name-part></tp:taxon-name> (<italic><tp:taxon-name><tp:taxon-name-part taxon-name-part-type="genus" reg="Polynema">Polynema</tp:taxon-name-part></tp:taxon-name></italic>) Haliday (<tp:taxon-name><tp:taxon-name-part taxon-name-part-type="order">Hymenoptera</tp:taxon-name-part></tp:taxon-name>, <tp:taxon-name><tp:taxon-name-part taxon-name-part-type="family">Mymaridae</tp:taxon-name-part></tp:taxon-name>) of Xinjiang: descriptions of three new species, with eleven new records from China</article-title><source>Zookeys</source><day>04</day><month>09</month><year>2025</year><volume>1251</volume><fpage>39</fpage><lpage>60</lpage><pub-id pub-id-type="doi">10.3897/zookeys.1251.161229</pub-id></mixed-citation></tp:treatment-meta><tp:nomenclature><label>﻿</label><tp:taxon-name><object-id xmlns:xlink="http://www.w3.org/1999/xlink" content-type="arpha" xlink:type="simple">EFC31516-0674-504F-9AEB-50875D344650</object-id>
            <tp:taxon-name-part taxon-name-part-type="genus" reg="Polynema">Polynema</tp:taxon-name-part> (<tp:taxon-name-part taxon-name-part-type="subgenus" reg="Polynema">Polynema</tp:taxon-name-part>) <tp:taxon-name-part taxon-name-part-type="species" reg="fumipenne">fumipenne</tp:taxon-name-part></tp:taxon-name><tp:taxon-authority>Walker, 1846</tp:taxon-authority><xref ref-type="fig" rid="F11">Fig. 11</xref><tp:nomenclature-citation-list><tp:nomenclature-citation><tp:taxon-name>
                <tp:taxon-name-part taxon-name-part-type="genus" reg="Polynema">Polynema</tp:taxon-name-part> <tp:taxon-name-part taxon-name-part-type="species" reg="fumipennis">fumipennis</tp:taxon-name-part></tp:taxon-name><comment>Walker, 1846: 52.</comment></tp:nomenclature-citation><tp:nomenclature-citation><tp:taxon-name>
                <tp:taxon-name-part taxon-name-part-type="genus" reg="Polynema">Polynema</tp:taxon-name-part> <tp:taxon-name-part taxon-name-part-type="species" reg="fumipenne">fumipenne</tp:taxon-name-part></tp:taxon-name><comment>Walker: <xref ref-type="bibr" rid="B2">Boţoc 1963</xref>: 104.</comment></tp:nomenclature-citation></tp:nomenclature-citation-list></tp:nomenclature><tp:treatment-sec sec-type="material" id="SECID0ENCAI"><title>Material examined.</title><p>China, Xinjiang: • 1 ♀, Qinhe, <named-content xmlns:xlink="http://www.w3.org/1999/xlink" content-type="dwc:verbatimCoordinates" xlink:type="simple"><named-content content-type="geo-json" specific-use="{&#34;type&#34;:&#34;Point&#34;,&#34;coordinates&#34;:[90.332778,46.677500]}" id="NCID0EWCAI" xlink:type="simple">46°40'39"N, 90°19'58"E</named-content></named-content>, 10.VII.2020, Qin Li et al., sweeping; • 1 ♀, Xinyuan, <named-content xmlns:xlink="http://www.w3.org/1999/xlink" content-type="dwc:verbatimCoordinates" xlink:type="simple"><named-content content-type="geo-json" specific-use="{&#34;type&#34;:&#34;Point&#34;,&#34;coordinates&#34;:[83.354722,43.223333]}" id="NCID0E5CAI" xlink:type="simple">43°13'24"N, 83°21'17"E</named-content></named-content>, 8.VIII.2017, Hongying Hu et al., sweeping. (All in <named-content xmlns:xlink="http://www.w3.org/1999/xlink" content-type="dwc:institutional_code" xlink:title="Entomology Collection at the College of Life Science and Technology, Xinjiang University, Urumqi, Xinjiang, China" xlink:href="http://grbio.org/institution/xinjiang-university" xlink:type="simple">ICXU</named-content>).</p></tp:treatment-sec><tp:treatment-sec sec-type="diagnosis" id="SECID0EIDAI"><title>Diagnosis.</title><p><bold>Female.</bold> Body length 1130–1165 μm (<italic>n</italic> = 2). Body (Fig. <xref ref-type="fig" rid="F11">11A</xref>) dark brown, scape and pedicel yellow, clava pale brown, petiole and legs yellow. Antenna (Fig. <xref ref-type="fig" rid="F11">11B</xref>) with scape smooth; F1 as long as F4 and both the longest funiculars; clava with six <abbrev xmlns:xlink="http://www.w3.org/1999/xlink" xlink:title="multiporous plate sensillum" id="ABBRID0E1DAI" xlink:type="simple">mps</abbrev>. Mesoscutum (Fig. <xref ref-type="fig" rid="F11">11C</xref>) smooth; pronotum with four setae on each side along the anterior margin (Fig. <xref ref-type="fig" rid="F11">11C</xref>); propodeum (Fig. <xref ref-type="fig" rid="F11">11C</xref>) without a median carina. Forewing (Fig. <xref ref-type="fig" rid="F11">11D</xref>) with discal cilia extending to approximately mid-length of submarginal vein. Metacoxa (Fig. <xref ref-type="fig" rid="F11">11E</xref>) in lateral view 0.7× as long as petiole. Ovipositor (Fig. <xref ref-type="fig" rid="F11">11E</xref>) slightly exserted from the apex of gaster.</p><fig id="F11" position="float" orientation="portrait"><object-id xmlns:xlink="http://www.w3.org/1999/xlink" content-type="doi" xlink:type="simple">10.3897/zookeys.1251.161229.figure11</object-id><object-id xmlns:xlink="http://www.w3.org/1999/xlink" content-type="arpha" xlink:type="simple">D5B15FA5-F38E-5608-89F3-2917C06EAC1A</object-id><label>Figure 11.</label><caption><p><tp:taxon-name><tp:taxon-name-part taxon-name-part-type="genus" reg="Polynema">P.</tp:taxon-name-part> (<tp:taxon-name-part taxon-name-part-type="subgenus" reg="Polynema">Polynema</tp:taxon-name-part>) <tp:taxon-name-part taxon-name-part-type="species" reg="fumipenne">fumipenne</tp:taxon-name-part></tp:taxon-name> ♀ (Qinhe, Xinjiang, China). A. Body; B. Antenna; C. Mesosoma; D. Forewing; E. Metasoma.</p></caption><graphic xmlns:xlink="http://www.w3.org/1999/xlink" xlink:href="zookeys-1251-039_article-161229__-g011.jpg" position="float" orientation="portrait" xlink:type="simple" id="oo_1408491.jpg"><uri content-type="original_file" xlink:type="simple">https://binary.pensoft.net/fig/1408491</uri></graphic></fig><p><bold>Male.</bold> Unknown.</p></tp:treatment-sec><tp:treatment-sec sec-type="host" id="SECID0EVFAI"><title>Hosts.</title><p>Unknown.</p></tp:treatment-sec><tp:treatment-sec sec-type="distribution" id="SECID0E1FAI"><title>Distribution.</title><p>China (Xinjiang); Europe.</p></tp:treatment-sec><tp:treatment-sec sec-type="comments" id="SECID0E6FAI"><title>Comments.</title><p>These specimens from Xinjiang show are very similar to the European <italic><tp:taxon-name><tp:taxon-name-part taxon-name-part-type="genus" reg="Polynema">P.</tp:taxon-name-part> <tp:taxon-name-part taxon-name-part-type="species" reg="fumipenne">fumipenne</tp:taxon-name-part></tp:taxon-name></italic> in most morphological features. However, in the former the metacoxa is 0.7× as long as petiole, whereas in the European specimens it is slightly longer than the petiole.</p></tp:treatment-sec><ref-list><ref id="B2"><mixed-citation xmlns:xlink="http://www.w3.org/1999/xlink" xlink:type="simple"><person-group><name name-style="western"><surname>Boţoc</surname><given-names>M</given-names></name></person-group> (<year>1963</year>) <article-title>New contributions to studies on chalcidoids from R.P.R. (VIII).</article-title><source>Studia Universitatis Babeş-Bolyai, Biologia, Series II</source><volume>8</volume>(<issue>1</issue>): <fpage>95</fpage>–<lpage>109</lpage>.</mixed-citation></ref></ref-list></tp:taxon-treatment>
