# Supplementary material for: ﻿Polynema (Polynema) Haliday (Hymenoptera, Mymaridae) of Xinjiang: descriptions of three new species, with eleven new records from China
Source: Zookeys. 2025 Sep 4;1251:39–60. doi: 10.3897/zookeys.1251.161229 (PMC12426629; doi:10.3897/zookeys.1251.161229)
Supplement: XML Treatment for Polynema (Polynema) ?gracile [file zookeys.1251.161229-treatment13.xml]

<!DOCTYPE tp:taxon-treatment
  PUBLIC "-//TaxonX//DTD Taxonomic Treatment Publishing DTD v0 20100105//EN" "tax-treatment-NSO.dtd">
<tp:taxon-treatment xmlns:tp="http://www.plazi.org/taxpub"><tp:treatment-meta><kwd-group><label>Taxon classification</label><kwd>
              <named-content content-type="kingdom">Animalia</named-content>
            </kwd><kwd>
              <named-content content-type="order">Hymenoptera</named-content>
            </kwd><kwd>
              <named-content content-type="family">Mymaridae</named-content>
            </kwd></kwd-group><mixed-citation publication-type="journal"><person-group><name><surname>Aishan</surname><given-names>Zhulidezi</given-names></name><name><surname>Wang</surname><given-names>Jin-Ling</given-names></name><name><surname>Sharengaowa</surname></name><name><surname>Triapitsyn</surname><given-names>Serguei V.</given-names></name></person-group><article-title>﻿<tp:taxon-name><tp:taxon-name-part taxon-name-part-type="genus" reg="Polynema">Polynema</tp:taxon-name-part></tp:taxon-name> (<italic><tp:taxon-name><tp:taxon-name-part taxon-name-part-type="genus" reg="Polynema">Polynema</tp:taxon-name-part></tp:taxon-name></italic>) Haliday (<tp:taxon-name><tp:taxon-name-part taxon-name-part-type="order">Hymenoptera</tp:taxon-name-part></tp:taxon-name>, <tp:taxon-name><tp:taxon-name-part taxon-name-part-type="family">Mymaridae</tp:taxon-name-part></tp:taxon-name>) of Xinjiang: descriptions of three new species, with eleven new records from China</article-title><source>Zookeys</source><day>04</day><month>09</month><year>2025</year><volume>1251</volume><fpage>39</fpage><lpage>60</lpage><pub-id pub-id-type="doi">10.3897/zookeys.1251.161229</pub-id></mixed-citation></tp:treatment-meta><tp:nomenclature><label>﻿</label><tp:taxon-name><object-id xmlns:xlink="http://www.w3.org/1999/xlink" content-type="arpha" xlink:type="simple">FDDA93C6-FBE0-5B42-8149-F18CF36A6D80</object-id>
            <tp:taxon-name-part taxon-name-part-type="genus" reg="Polynema">Polynema</tp:taxon-name-part> (<tp:taxon-name-part taxon-name-part-type="subgenus" reg="Polynema">Polynema</tp:taxon-name-part>) <tp:taxon-name-part taxon-name-part-type="uncertainty-rank">?</tp:taxon-name-part><tp:taxon-name-part taxon-name-part-type="species" reg="gracile">gracile</tp:taxon-name-part></tp:taxon-name><tp:taxon-authority>(Nees, 1834)</tp:taxon-authority><xref ref-type="fig" rid="F12">Fig. 12</xref><tp:nomenclature-citation-list><tp:nomenclature-citation><tp:taxon-name>
                <tp:taxon-name-part taxon-name-part-type="genus" reg="Eutriche">Eutriche</tp:taxon-name-part> <tp:taxon-name-part taxon-name-part-type="species" reg="gracilis">gracilis</tp:taxon-name-part></tp:taxon-name><comment>Nees, 1834: 197. <xref ref-type="bibr" rid="B21">Walker 1846</xref>: 52; Foerster 1847: 217–218; <xref ref-type="bibr" rid="B8">Hincks 1950</xref>: 181.</comment></tp:nomenclature-citation><tp:nomenclature-citation><tp:taxon-name>
                <tp:taxon-name-part taxon-name-part-type="genus" reg="Polynema"/>
                <tp:taxon-name-part taxon-name-part-type="species" reg="ovulorum"/>
              </tp:taxon-name><comment>= <tp:taxon-name><tp:taxon-name-part taxon-name-part-type="genus" reg="Polynema">Polynema</tp:taxon-name-part> <tp:taxon-name-part taxon-name-part-type="species" reg="ovulorum">ovulorum</tp:taxon-name-part></tp:taxon-name> L. (synonymy <xref ref-type="bibr" rid="B5">Graham 1973</xref>). </comment></tp:nomenclature-citation><tp:nomenclature-citation><tp:taxon-name>
                <tp:taxon-name-part taxon-name-part-type="genus" reg="Polynema">Polynema</tp:taxon-name-part> <tp:taxon-name-part taxon-name-part-type="species" reg="britteni">britteni</tp:taxon-name-part></tp:taxon-name><comment>Hincks, 1950: 185. Synonymy by <xref ref-type="bibr" rid="B5">Graham 1973</xref>: 363.</comment></tp:nomenclature-citation><tp:nomenclature-citation><tp:taxon-name>
                <tp:taxon-name-part taxon-name-part-type="genus" reg="Polynema">Polynema</tp:taxon-name-part> <tp:taxon-name-part taxon-name-part-type="species" reg="gracile">gracile</tp:taxon-name-part></tp:taxon-name><comment>(Nees): <xref ref-type="bibr" rid="B5">Graham 1973</xref>: 363.</comment></tp:nomenclature-citation><tp:nomenclature-citation><tp:taxon-name>
                <tp:taxon-name-part taxon-name-part-type="genus" reg="Polynema">Polynema</tp:taxon-name-part> (<tp:taxon-name-part taxon-name-part-type="subgenus" reg="Polynema">Polynema</tp:taxon-name-part>) <tp:taxon-name-part taxon-name-part-type="species" reg="gracile">gracile</tp:taxon-name-part></tp:taxon-name><comment>(Nees): <xref ref-type="bibr" rid="B20">Triapitsyn and Fidalgo 2006</xref>: 60–61; <xref ref-type="bibr" rid="B11">Schuppenhauer and Triapitsyn 2018</xref>: 162, 166–167.</comment></tp:nomenclature-citation></tp:nomenclature-citation-list></tp:nomenclature><tp:treatment-sec sec-type="material" id="SECID0EALAI"><title>Material examined.</title><p>• 1 ♀ (<named-content xmlns:xlink="http://www.w3.org/1999/xlink" content-type="dwc:institutional_code" xlink:title="Entomology Collection at the College of Life Science and Technology, Xinjiang University, Urumqi, Xinjiang, China" xlink:href="http://grbio.org/institution/xinjiang-university" xlink:type="simple">ICXU</named-content>), China, Xinjiang, Xinyuan, <named-content xmlns:xlink="http://www.w3.org/1999/xlink" content-type="dwc:verbatimCoordinates" xlink:type="simple"><named-content content-type="geo-json" specific-use="{&#34;type&#34;:&#34;Point&#34;,&#34;coordinates&#34;:[83.354722,43.223333]}" id="NCID0EOLAI" xlink:type="simple">43°13'24"N, 83°21'17"E</named-content></named-content>, 8.VIII.2017, Hongying Hu et al., sweeping.</p></tp:treatment-sec><tp:treatment-sec sec-type="diagnosis" id="SECID0ETLAI"><title>Diagnosis.</title><p><bold>Female.</bold> Body length 1200μm (<italic>n</italic> = 1). Antenna (Fig. <xref ref-type="fig" rid="F12">12A</xref>) with scape smooth, 2.5× as long as pedicel; clava with six <abbrev xmlns:xlink="http://www.w3.org/1999/xlink" xlink:title="multiporous plate sensillum" id="ABBRID0EBMAI" xlink:type="simple">mps</abbrev>. Mesoscutum (Fig. <xref ref-type="fig" rid="F12">12B</xref>) smooth. Forewing with discal microtrichia (Fig. <xref ref-type="fig" rid="F12">12C</xref>) very long, irregularly arranged and extending proximally to approximately mid-length of submarginal vein. Metacoxa (Fig. <xref ref-type="fig" rid="F12">12D</xref>) in lateral view shorter than petiole; ovipositor (Fig. <xref ref-type="fig" rid="F12">12D</xref>) barely protruding beyond apex of gaster.</p><fig id="F12" position="float" orientation="portrait"><object-id xmlns:xlink="http://www.w3.org/1999/xlink" content-type="doi" xlink:type="simple">10.3897/zookeys.1251.161229.figure12</object-id><object-id xmlns:xlink="http://www.w3.org/1999/xlink" content-type="arpha" xlink:type="simple">43B1D432-A42E-5637-AB7A-E63FA9DA3E14</object-id><label>Figure 12.</label><caption><p><tp:taxon-name><tp:taxon-name-part taxon-name-part-type="genus" reg="Polynema">P.</tp:taxon-name-part> (<tp:taxon-name-part taxon-name-part-type="subgenus" reg="Polynema">Polynema</tp:taxon-name-part>) <tp:taxon-name-part taxon-name-part-type="uncertainty-rank">?</tp:taxon-name-part> <tp:taxon-name-part taxon-name-part-type="species" reg="gracile">gracile</tp:taxon-name-part></tp:taxon-name> ♀ (Xinyuan, Xinjiang, China). A. Antenna; B. Mesosoma; C. Forewing; D. Habitus in dorsolateral view (metasoma).</p></caption><graphic xmlns:xlink="http://www.w3.org/1999/xlink" xlink:href="zookeys-1251-039_article-161229__-g012.jpg" position="float" orientation="portrait" xlink:type="simple" id="oo_1408492.jpg"><uri content-type="original_file" xlink:type="simple">https://binary.pensoft.net/fig/1408492</uri></graphic></fig><p><bold>Male.</bold> Unknown.</p></tp:treatment-sec><tp:treatment-sec sec-type="host" id="SECID0EXNAI"><title>Hosts.</title><p>Unknown.</p></tp:treatment-sec><tp:treatment-sec sec-type="distribution" id="SECID0E3NAI"><title>Distribution.</title><p>China (Xinjiang); Europe.</p></tp:treatment-sec><tp:treatment-sec sec-type="comments" id="SECID0EBOAI"><title>Comments.</title><p>The morphological characteristics of this specimen align closely with <xref ref-type="bibr" rid="B11">Schuppenhauer and Triapitsyn’s (2018)</xref> redescription of <italic><tp:taxon-name><tp:taxon-name-part taxon-name-part-type="genus" reg="Polynema">P.</tp:taxon-name-part> <tp:taxon-name-part taxon-name-part-type="species" reg="gracile">gracile</tp:taxon-name-part></tp:taxon-name></italic>, sharing key features including consistent body coloration, similar body length (1200–1400 μm vs 1200–1390 μm), a smooth antennal scape, F2 being the longest funicular segment, ventral sickle-shaped sensilla on F5 and F6, a short propodeal median carina, and a slightly exposed ovipositor. Minor variations include the mesoscutum being smooth (lacking the faint reticulation noted by Soyka), the clavomeres bearing six <abbrev xmlns:xlink="http://www.w3.org/1999/xlink" xlink:title="multiporous plate sensillum" id="ABBRID0EWOAI" xlink:type="simple">mps</abbrev> instead of seven (likely due to observational variation), and a slightly higher ratio of longest marginal fringe seta to maximum wing width (0.8 vs 0.63–0.71 in the European specimens). Given the fundamental consistency in the core traits – coloration, antennal segmentation pattern, propodeal structure, forewing proportions, etc. –and the presence of some minor differences, this specimen is tentatively identified as <italic><tp:taxon-name><tp:taxon-name-part taxon-name-part-type="genus" reg="Polynema">P.</tp:taxon-name-part> <tp:taxon-name-part taxon-name-part-type="species" reg="gracile">gracile</tp:taxon-name-part></tp:taxon-name></italic>.</p></tp:treatment-sec><ref-list><ref id="B21"><mixed-citation xmlns:xlink="http://www.w3.org/1999/xlink" xlink:type="simple"><person-group><name name-style="western"><surname>Walker</surname><given-names>F</given-names></name></person-group> (<year>1846</year>) VIII – Descriptions of the <tp:taxon-name><tp:taxon-name-part taxon-name-part-type="family">Mymaridae</tp:taxon-name-part></tp:taxon-name>. The Annals and Magazine of Natural History 18: 49–54. Errata and Addenda viii. <ext-link xlink:href="10.1080/037454809494390" ext-link-type="doi" xlink:type="simple">https://doi.org/10.1080/037454809494390</ext-link></mixed-citation></ref><ref id="B8"><mixed-citation xmlns:xlink="http://www.w3.org/1999/xlink" xlink:type="simple"><person-group><name name-style="western"><surname>Hincks</surname><given-names>WD</given-names></name></person-group> (<year>1950</year>) <article-title>Notes on some British <tp:taxon-name><tp:taxon-name-part taxon-name-part-type="family">Mymaridae</tp:taxon-name-part></tp:taxon-name> (Hym).</article-title><source>Transactions of the Society for British Entomology</source><volume>10</volume>(<issue>4</issue>): <fpage>167</fpage>–<lpage>207</lpage>.</mixed-citation></ref><ref id="B5"><mixed-citation xmlns:xlink="http://www.w3.org/1999/xlink" xlink:type="simple"><person-group><name name-style="western"><surname>Graham</surname><given-names>MWR de V</given-names></name></person-group> (<year>1973</year>) <article-title>Some <tp:taxon-name><tp:taxon-name-part taxon-name-part-type="family">Mymaridae</tp:taxon-name-part></tp:taxon-name> new to Britain.</article-title><source>Entomologist’s Gazette</source><volume>24</volume>: <fpage>47</fpage>–<lpage>50</lpage>. <ext-link xlink:href="https://zenodo.org/records" ext-link-type="uri" xlink:type="simple">https://zenodo.org/records</ext-link></mixed-citation></ref><ref id="B20"><mixed-citation xmlns:xlink="http://www.w3.org/1999/xlink" xlink:type="simple"><person-group><name name-style="western"><surname>Triapitsyn</surname><given-names>SV</given-names></name><name name-style="western"><surname>Fidalgo</surname><given-names>P</given-names></name></person-group> (<year>2006</year>) <article-title>Definition of <italic><tp:taxon-name><tp:taxon-name-part taxon-name-part-type="genus"/><tp:taxon-name-part taxon-name-part-type="subgenus">Doirclytus</tp:taxon-name-part></tp:taxon-name></italic>, stat. rev. as a subgenus of <italic><tp:taxon-name><tp:taxon-name-part taxon-name-part-type="genus">Polynema</tp:taxon-name-part></tp:taxon-name></italic> and redescription of its type species, <tp:taxon-name><tp:taxon-name-part taxon-name-part-type="genus">P.</tp:taxon-name-part> (<tp:taxon-name-part taxon-name-part-type="subgenus">Doirclytus</tp:taxon-name-part>) <tp:taxon-name-part taxon-name-part-type="species">vitripenne</tp:taxon-name-part></tp:taxon-name> (<tp:taxon-name><tp:taxon-name-part taxon-name-part-type="order">Hymenoptera</tp:taxon-name-part></tp:taxon-name>: Mymaridiae).</article-title><source>Zootaxa</source><volume>1362</volume>(<issue>1</issue>): <fpage>55</fpage>–<lpage>68</lpage>. <ext-link xlink:href="10.11646/zootaxa.1362.1.4" ext-link-type="doi" xlink:type="simple">https://doi.org/10.11646/zootaxa.1362.1.4</ext-link></mixed-citation></ref><ref id="B11"><mixed-citation xmlns:xlink="http://www.w3.org/1999/xlink" xlink:type="simple"><person-group><name name-style="western"><surname>Schuppenhauer</surname><given-names>M</given-names></name><name name-style="western"><surname>Triapitsyn</surname><given-names>SV</given-names></name></person-group> (<year>2018</year>) <article-title>Contribution to the taxonomy of <italic><tp:taxon-name><tp:taxon-name-part taxon-name-part-type="genus">Polynema</tp:taxon-name-part></tp:taxon-name></italic> Haliday, 1833 and <italic><tp:taxon-name><tp:taxon-name-part taxon-name-part-type="genus">Stephanodes</tp:taxon-name-part></tp:taxon-name></italic> Enock, 1909 (<tp:taxon-name><tp:taxon-name-part taxon-name-part-type="order">Hymenoptera</tp:taxon-name-part></tp:taxon-name>: <tp:taxon-name><tp:taxon-name-part taxon-name-part-type="family">Mymaridae</tp:taxon-name-part></tp:taxon-name>) of Sweden.</article-title><source>Entomologisk Tidskrift</source><volume>129</volume>: <fpage>159</fpage>–<lpage>183</lpage>.</mixed-citation></ref></ref-list></tp:taxon-treatment>
