# Supplementary material for: ﻿Polynema (Polynema) Haliday (Hymenoptera, Mymaridae) of Xinjiang: descriptions of three new species, with eleven new records from China
Source: Zookeys. 2025 Sep 4;1251:39–60. doi: 10.3897/zookeys.1251.161229 (PMC12426629; doi:10.3897/zookeys.1251.161229)
Supplement: XML Treatment for Polynema (Polynema) ?neofuscipes [file zookeys.1251.161229-treatment14.xml]

<!DOCTYPE tp:taxon-treatment
  PUBLIC "-//TaxonX//DTD Taxonomic Treatment Publishing DTD v0 20100105//EN" "tax-treatment-NSO.dtd">
<tp:taxon-treatment xmlns:tp="http://www.plazi.org/taxpub"><tp:treatment-meta><kwd-group><label>Taxon classification</label><kwd>
              <named-content content-type="kingdom">Animalia</named-content>
            </kwd><kwd>
              <named-content content-type="order">Hymenoptera</named-content>
            </kwd><kwd>
              <named-content content-type="family">Mymaridae</named-content>
            </kwd></kwd-group><mixed-citation publication-type="journal"><person-group><name><surname>Aishan</surname><given-names>Zhulidezi</given-names></name><name><surname>Wang</surname><given-names>Jin-Ling</given-names></name><name><surname>Sharengaowa</surname></name><name><surname>Triapitsyn</surname><given-names>Serguei V.</given-names></name></person-group><article-title>﻿<tp:taxon-name><tp:taxon-name-part taxon-name-part-type="genus" reg="Polynema">Polynema</tp:taxon-name-part></tp:taxon-name> (<italic><tp:taxon-name><tp:taxon-name-part taxon-name-part-type="genus" reg="Polynema">Polynema</tp:taxon-name-part></tp:taxon-name></italic>) Haliday (<tp:taxon-name><tp:taxon-name-part taxon-name-part-type="order">Hymenoptera</tp:taxon-name-part></tp:taxon-name>, <tp:taxon-name><tp:taxon-name-part taxon-name-part-type="family">Mymaridae</tp:taxon-name-part></tp:taxon-name>) of Xinjiang: descriptions of three new species, with eleven new records from China</article-title><source>Zookeys</source><day>04</day><month>09</month><year>2025</year><volume>1251</volume><fpage>39</fpage><lpage>60</lpage><pub-id pub-id-type="doi">10.3897/zookeys.1251.161229</pub-id></mixed-citation></tp:treatment-meta><tp:nomenclature><label>﻿</label><tp:taxon-name><object-id xmlns:xlink="http://www.w3.org/1999/xlink" content-type="arpha" xlink:type="simple">5FD4DA9F-D8E3-5703-A920-318BFEE44216</object-id>
            <tp:taxon-name-part taxon-name-part-type="genus" reg="Polynema">Polynema</tp:taxon-name-part> (<tp:taxon-name-part taxon-name-part-type="subgenus" reg="Polynema">Polynema</tp:taxon-name-part>) <tp:taxon-name-part taxon-name-part-type="uncertainty-rank">?</tp:taxon-name-part><tp:taxon-name-part taxon-name-part-type="species" reg="neofuscipes">neofuscipes</tp:taxon-name-part></tp:taxon-name><tp:taxon-authority>(Soyka, 1950)</tp:taxon-authority><xref ref-type="fig" rid="F13">Fig. 13</xref><tp:nomenclature-citation-list><tp:nomenclature-citation><tp:taxon-name>
                <tp:taxon-name-part taxon-name-part-type="genus" reg="Maidliella">Maidliella</tp:taxon-name-part> <tp:taxon-name-part taxon-name-part-type="species" reg="neofuscipes">neofuscipes</tp:taxon-name-part></tp:taxon-name><comment>Soyka, 1946b: 178.</comment></tp:nomenclature-citation><tp:nomenclature-citation><tp:taxon-name>
                <tp:taxon-name-part taxon-name-part-type="genus" reg="Polynema">Polynema</tp:taxon-name-part> <tp:taxon-name-part taxon-name-part-type="species" reg="neofuscipes">neofuscipes</tp:taxon-name-part></tp:taxon-name><comment>(Soyka): Trjapitzin 1978: 533.</comment></tp:nomenclature-citation><tp:nomenclature-citation><tp:taxon-name>
                <tp:taxon-name-part taxon-name-part-type="genus" reg="Polynema">Polynema</tp:taxon-name-part> (<tp:taxon-name-part taxon-name-part-type="subgenus" reg="Polynema">Polynema</tp:taxon-name-part>) <tp:taxon-name-part taxon-name-part-type="species" reg="neofuscipes">neofuscipes</tp:taxon-name-part></tp:taxon-name><comment>(Soyka): <xref ref-type="bibr" rid="B20">Triapitsyn and Fidalgo 2006</xref>: 61.</comment></tp:nomenclature-citation></tp:nomenclature-citation-list></tp:nomenclature><tp:treatment-sec sec-type="material" id="SECID0EBSAI"><title>Material examined.</title><p>China, Xinjiang: • 1 ♀, Huocheng, <named-content xmlns:xlink="http://www.w3.org/1999/xlink" content-type="dwc:verbatimCoordinates" xlink:type="simple"><named-content content-type="geo-json" specific-use="{&#34;type&#34;:&#34;Point&#34;,&#34;coordinates&#34;:[80.881944,43.966667]}" id="NCID0EKSAI" xlink:type="simple">43°58'00"N, 80°52'55"E</named-content></named-content>, 5.VII.2021, Qin Li et al., sweeping; • 1 ♀, Shaya, <named-content xmlns:xlink="http://www.w3.org/1999/xlink" content-type="dwc:verbatimCoordinates" xlink:type="simple"><named-content content-type="geo-json" specific-use="{&#34;type&#34;:&#34;Point&#34;,&#34;coordinates&#34;:[82.750833,41.740000]}" id="NCID0ESSAI" xlink:type="simple">41°44'24"N, 82°45'03"E</named-content></named-content>, 15.VIII.2021, Qin Li et al., sweeping; •1 ♀, Yining, <named-content xmlns:xlink="http://www.w3.org/1999/xlink" content-type="dwc:verbatimCoordinates" xlink:type="simple"><named-content content-type="geo-json" specific-use="{&#34;type&#34;:&#34;Point&#34;,&#34;coordinates&#34;:[81.368056,43.883056]}" id="NCID0E1SAI" xlink:type="simple">43°52'59"N, 81°22'05"E</named-content></named-content>, 7.VII.2021, Qin Li et al., sweeping. (All in <named-content xmlns:xlink="http://www.w3.org/1999/xlink" content-type="dwc:institutional_code" xlink:title="Entomology Collection at the College of Life Science and Technology, Xinjiang University, Urumqi, Xinjiang, China" xlink:href="http://grbio.org/institution/xinjiang-university" xlink:type="simple">ICXU</named-content>).</p></tp:treatment-sec><tp:treatment-sec sec-type="diagnosis" id="SECID0EETAI"><title>Diagnosis.</title><p><bold>Female.</bold> Body length 870–1060 μm (<italic>n</italic> = 3). Body (Fig. <xref ref-type="fig" rid="F13">13A</xref>) dark brown, scape and clava pale brown, pedicel yellowish-brown; petiole and legs pale brown. Antenna (Fig. <xref ref-type="fig" rid="F13">13B</xref>) with scape with indistinct cross-ridges, clava with seven <abbrev xmlns:xlink="http://www.w3.org/1999/xlink" xlink:title="multiporous plate sensillum" id="ABBRID0EWTAI" xlink:type="simple">mps</abbrev>. Propodeum (Fig. <xref ref-type="fig" rid="F13">13C</xref>) with a short median carina. Forewing (Fig. <xref ref-type="fig" rid="F13">13D</xref>) 3.9–4.0× as long as wide; longest marginal seta 0.6–0.8× as long as the greatest width of wing, with discal microtrichia short, uniformly arranged; dark microtrichia on disc beginning behind stigmal vein. Metacoxa (Fig. <xref ref-type="fig" rid="F13">13E</xref>) in lateral view shorter than petiole.</p><fig id="F13" position="float" orientation="portrait"><object-id xmlns:xlink="http://www.w3.org/1999/xlink" content-type="doi" xlink:type="simple">10.3897/zookeys.1251.161229.figure13</object-id><object-id xmlns:xlink="http://www.w3.org/1999/xlink" content-type="arpha" xlink:type="simple">519568F9-39D1-51E7-8FEB-A9BB32FA0C8E</object-id><label>Figure 13.</label><caption><p><tp:taxon-name><tp:taxon-name-part taxon-name-part-type="genus" reg="Polynema">P.</tp:taxon-name-part> (<tp:taxon-name-part taxon-name-part-type="subgenus" reg="Polynema">Polynema</tp:taxon-name-part>) <tp:taxon-name-part taxon-name-part-type="uncertainty-rank">?</tp:taxon-name-part> <tp:taxon-name-part taxon-name-part-type="species" reg="neofuscipes">neofuscipes</tp:taxon-name-part></tp:taxon-name> ♀ (Yining, Xinjiang, China). A. Body; B. Antenna; C. Mesosoma; D. Forewing; E. Metasoma.</p></caption><graphic xmlns:xlink="http://www.w3.org/1999/xlink" xlink:href="zookeys-1251-039_article-161229__-g013.jpg" position="float" orientation="portrait" xlink:type="simple" id="oo_1408493.jpg"><uri content-type="original_file" xlink:type="simple">https://binary.pensoft.net/fig/1408493</uri></graphic></fig><p><bold>Male.</bold> Unknown.</p></tp:treatment-sec><tp:treatment-sec sec-type="host" id="SECID0EIVAI"><title>Hosts.</title><p>Unknown.</p></tp:treatment-sec><tp:treatment-sec sec-type="distribution" id="SECID0ENVAI"><title>Distribution.</title><p>China (Xinjiang); Netherlands.</p></tp:treatment-sec><tp:treatment-sec sec-type="comments" id="SECID0ESVAI"><title>Comments.</title><p>The morphological characteristics of this specimen show a high degree of consistency with <xref ref-type="bibr" rid="B12">Soyka’s (1946)</xref> original description of <italic><tp:taxon-name><tp:taxon-name-part taxon-name-part-type="genus" reg="Polynema">P.</tp:taxon-name-part> <tp:taxon-name-part taxon-name-part-type="species" reg="neofuscipes">neofuscipes</tp:taxon-name-part></tp:taxon-name></italic>. Key shared diagnostic features include: identical body coloration; scape with transverse striations; F2 being the longest funicular segment while F1 is the shortest; mesoscutum with reticulate sculpture; propodeum bearing a relatively short median carina; and conspicuously protruding ovipositor. Minor variations observed include: forewing length-to-width ratio of 3.7–4.1 in this specimen vs 4.5 in the original description; clavomeres bearing seven <abbrev xmlns:xlink="http://www.w3.org/1999/xlink" xlink:title="multiporous plate sensillum" id="ABBRID0EHWAI" xlink:type="simple">mps</abbrev> compared to eight in the type specimen (likely due to observational differences); and the longest marginal fringe seta to maximum wing width ratio being 0.7–0.9× vs 0.64× in the original description. Considering these relatively minor discrepancies in conjunction with the fundamental consistency in all critical diagnostic characteristics, this specimen is provisionally identified as <italic><tp:taxon-name><tp:taxon-name-part taxon-name-part-type="genus" reg="Polynema">P.</tp:taxon-name-part> <tp:taxon-name-part taxon-name-part-type="species" reg="neofuscipes">neofuscipes</tp:taxon-name-part></tp:taxon-name></italic>.</p></tp:treatment-sec><ref-list><ref id="B20"><mixed-citation xmlns:xlink="http://www.w3.org/1999/xlink" xlink:type="simple"><person-group><name name-style="western"><surname>Triapitsyn</surname><given-names>SV</given-names></name><name name-style="western"><surname>Fidalgo</surname><given-names>P</given-names></name></person-group> (<year>2006</year>) <article-title>Definition of <italic><tp:taxon-name><tp:taxon-name-part taxon-name-part-type="genus"/><tp:taxon-name-part taxon-name-part-type="subgenus">Doirclytus</tp:taxon-name-part></tp:taxon-name></italic>, stat. rev. as a subgenus of <italic><tp:taxon-name><tp:taxon-name-part taxon-name-part-type="genus">Polynema</tp:taxon-name-part></tp:taxon-name></italic> and redescription of its type species, <tp:taxon-name><tp:taxon-name-part taxon-name-part-type="genus">P.</tp:taxon-name-part> (<tp:taxon-name-part taxon-name-part-type="subgenus">Doirclytus</tp:taxon-name-part>) <tp:taxon-name-part taxon-name-part-type="species">vitripenne</tp:taxon-name-part></tp:taxon-name> (<tp:taxon-name><tp:taxon-name-part taxon-name-part-type="order">Hymenoptera</tp:taxon-name-part></tp:taxon-name>: Mymaridiae).</article-title><source>Zootaxa</source><volume>1362</volume>(<issue>1</issue>): <fpage>55</fpage>–<lpage>68</lpage>. <ext-link xlink:href="10.11646/zootaxa.1362.1.4" ext-link-type="doi" xlink:type="simple">https://doi.org/10.11646/zootaxa.1362.1.4</ext-link></mixed-citation></ref><ref id="B12"><mixed-citation xmlns:xlink="http://www.w3.org/1999/xlink" xlink:type="simple"><person-group><name name-style="western"><surname>Soyka</surname><given-names>W</given-names></name></person-group> (<year>1946</year>) <article-title>Revision einiger Mymaridengattungen.</article-title><source>Zentralblatt für das Gesamtgebiet der Entomologie</source><volume>1</volume>(<issue>2</issue>): <fpage>33</fpage>–<lpage>44</lpage>.</mixed-citation></ref></ref-list></tp:taxon-treatment>
